# Supplementary material for: Study of Quantitative Trait Loci (QTLs) Associated with Allelopathic Trait in Rice
Source: Genes (Basel). 2020 Apr 26;11(5):470. doi: 10.3390/genes11050470 (PMC7290725; doi:10.3390/genes11050470)
Supplement: Supplementary file 1 [file genes-11-00470-s001.zip]

Archive with 3 entries (3 files):
- supplementary_3_Candidated 31 genes in QTL region.xlsx
- Supplementary_1_The 785 SNP markers genotype for 98 RILs.xlsx
- Supplementary_2_Linkage map for 12 chromosomes.pdf
