# Supplementary material for: Study of Quantitative Trait Loci (QTLs) Associated with Allelopathic Trait in Rice
Source: Genes (Basel). 2020 Apr 26;11(5):470. doi: 10.3390/genes11050470 (PMC7290725; doi:10.3390/genes11050470)
Supplement: Supplementary file 1 [file genes-11-00470-s001.zip › supplementary_3_Candidated 31 genes in QTL region.xlsx]

## Sheet: candidate gene
Supp. Table 3	Candidated genes locaed in the detected QTL region on chromosome 8
	Gene ID	physical location start	end	Note	Transcript variants	Oryzabase Gene Symbol Synonym(s)	Oryzabase Gene Name Synonym(s)	Oryzabase Gene Symbol Synonym(s)	Oryzabase Gene Name Synonym(s)
1	Os08g0519600	25817761	25823466	Protein of unknown function DUF1666 family protein. (Os08t0519600-01)%3BSimilar to predicted protein. (Os08t0519600-02)	Os08t0519600-01,Os08t0519600-02
2	Os08g0519700	25829944	25834691	Protein of unknown function DUF630 domain containing protein. (Os08t0519700-01)%3BHypothetical conserved gene. (Os08t0519700-02)	Os08t0519700-01,Os08t0519700-02
3	Os08g0519750	25833627	25834331	Hypothetical conserved gene. (Os08t0519750-00)	Os08t0519750-00
4	Os08g0519800	25836766	25844536	Similar to Maternal pumilio protein. Splice isoform E. (Os08t0519800-01)%3BPumilio RNA-binding repeat domain containing protein. (Os08t0519800-02)	Os08t0519800-01,Os08t0519800-02
5	Os08g0519900	25847203	25847991	Conserved hypothetical protein. (Os08t0519900-00)	Os08t0519900-00	EXO70I1	EXOCYST SUBUNIT EXO70 FAMILY PROTEIN I1	OrysaI1_Exo70%2C OsEXO70I1%2C OsExo70I1	exocyst subunit EXO70 family protein I1
6	Os08g0520000	25848686	25852963	Mitochondrial substrate carrier family protein. (Os08t0520000-01)	Os08t0520000-01	BTI-1
7	Os08g0520100	25853729	25857132	Pseudouridine synthase domain containing protein. (Os08t0520100-01)%3BSimilar to pseudouridine synthase family protein. (Os08t0520100-02)	Os08t0520100-01,Os08t0520100-02
8	Os08g0520200	25856980	25858374	Similar to predicted protein. (Os08t0520200-01)	Os08t0520200-01
9	Os08g0520300	25859053	25864844	Similar to Oligouridylate binding protein. (Os08t0520300-01)	Os08t0520300-01
10	Os08g0520400	25867086	25870277	Conserved hypothetical protein. (Os08t0520400-01)	Os08t0520400-01
11	Os08g0520500	25870837	25871444	Similar to Isoform 2 of Auxin response factor 21. (Os08t0520500-01)	Os08t0520500-01	ARF7B	AUXIN RESPONSE FACTOR 7B	OsARF21%2C OsARF7b	auxin response factor 21%2C auxin response factor 7b%2C auxin response factor-21%2C auxin response factor-7b
12	Os08g0520550	25873389	25877678	Similar to Auxin response factor 21. (Os08t0520550-01)	Os08t0520550-01
13	Os08g0520600	25888333	25889040	Conserved hypothetical protein. (Os08t0520600-00)	Os08t0520600-00
14	Os08g0520700	25889494	25892380	Hypothetical protein. (Os08t0520700-01)%3BHypothetical protein. (Os08t0520700-02)%3BNon-protein coding transcript. (Os08t0520700-03)	Os08t0520700-01,Os08t0520700-02,Os08t0520700-03
15	Os08g0520850	25892907	25893251	Similar to chaperone protein dnaJ-related. (Os08t0520850-00)	Os08t0520850-00
16	Os08g0520900	25893657	25900342	Similar to Isoamylase (Fragment). (Os08t0520900-00)	Os08t0520900-00	ISA1	ISOAMYLASE 1	ISA%2C OsISA%2C OsISA1	isoamylase 1%2C isoamylase1
17	Os08g0521000	25909390	25910662	Protein of unknown function DUF599 family protein. (Os08t0521000-01)	Os08t0521000-01
18	Os08g0521200	25930879	25934033	Similar to Receptor-like protein kinase 1. (Os08t0521200-01)	Os08t0521200-01	RLCK258	RECEPTOR-LIKE CYTOPLASMIC KINASE 258	OsRLCK258	Receptor-like Cytoplasmic Kinase 258
19	Os08g0521400	25937086	25942445	Similar to Zn-finger%2C RanBP-type%2C containing protein. (Os08t0521400-01)%3BSimilar to Zn-finger%2C RanBP-type%2C containing protein. (Os08t0521400-02)%3BZinc finger%2C RanBP2-type domain containing protein. (Os08t0521400-03)	Os08t0521400-01,Os08t0521400-02,Os08t0521400-03
20	Os08g0521600	25950258	25951157	Similar to Dehydration responsive element binding protein 2C (DREB2C protein). (Os08t0521600-01)	Os08t0521600-01	ERF115	ETHYLENE RESPONSE FACTOR 115	AP2/EREBP#110%2C AP2/EREBP110%2C OsERF#115%2C OsERF115%2C OsEnS-123	APETALA2/ethylene-responsive element binding protein 110%2C endosperm-specific gene 123%2C ethylene response factor 115
21	Os08g0521701	25952489	25952561	Non-protein coding transcript. (Os08t0521701-00)	Os08t0521701-00
22	Os08g0521800	25952959	25954768	Protein of unknown function DUF1997 domain containing protein. (Os08t0521800-01)%3BProtein of unknown function DUF1997 domain containing protein. (Os08t0521800-02)	Os08t0521800-01,Os08t0521800-02
23	Os08g0522100	25958921	25960351	Hypothetical conserved gene. (Os08t0522100-00)	Os08t0522100-00
24	Os08g0522300	25970924	25971521	Conserved hypothetical protein. (Os08t0522300-01)	Os08t0522300-01
25	Os08g0522400	25971764	25974872	Similar to APX6%3B L-ascorbate peroxidase/ heme binding / peroxidase. (Os08t0522400-01)	Os08t0522400-01
26	Os08g0522500	25975501	25977441	Glycoside hydrolase%2C family 19 protein. (Os08t0522500-01)	Os08t0522500-01
27	Os08g0522600	25979471	25983919	Similar to Chaperone protein dnaJ 10 (AtJ10) (AtDjC10). (Os08t0522600-01)	Os08t0522600-01	OsDjC65	DnaJ domain protein C65
28	Os08g0522700	25984217	25985279	BTB/POZ-like domain containing protein. (Os08t0522700-00)	Os08t0522700-00
29	Os08g0523000	25997620	25998699	Similar to MAB1. (Os08t0523000-00)	Os08t0523000-00
30	Os08g0523100	26013703	26014560	BTB/POZ-like domain containing protein. (Os08t0523100-00)	Os08t0523100-00
31	Os08g0523200	26015347	26016312	Similar to MAB1. (Os08t0523200-00)	Os08t0523200-00
