# Supplementary material for: Study of Quantitative Trait Loci (QTLs) Associated with Allelopathic Trait in Rice
Source: Genes (Basel). 2020 Apr 26;11(5):470. doi: 10.3390/genes11050470 (PMC7290725; doi:10.3390/genes11050470)
Supplement: Supplementary file 1 [file genes-11-00470-s001.zip › Supplementary_1_The 785 SNP markers genotype for 98 RILs.xlsx]

## Sheet: genotype
	Supp. Table 1	The 785 SNP markers genotype for 98RILs
					Line no.	181243	181254	181265	181273	181145	181285	181296	181309	181196	181327	181209	181218	181226	181234	181245	181255	181266	181276	181146	181286	181161	181297	181311	181210	181235	181246	181257	181267	181277	181148	181287	181162	181298	181183	181312	181201	181211	181220	181228	181237	181247	181258	181268	181278
		Marker name	Chromosome	Position on Linagke map(cM)	Position on physical map(IRGSP 1.0)(bp)
Chr01_145345	1	c01-01	1	0	145345	A	A	B	B	-	A	B	A	A	A	B	A	A	A	A	A	A	B	B	B	A	B	-	A	A	B	B	A	B	B	B	B	B	B	B	B	B	B	B	B	A	B	B	A
Chr01_392234	2	c01-02	1	0.5	392234	A	A	B	B	B	A	B	A	A	A	B	A	A	A	A	A	A	B	B	B	A	B	-	A	A	B	B	-	B	B	B	B	B	B	B	B	B	B	B	B	A	B	B	A
Chr01_611965	3	c01-03	1	2.4	611965	A	A	B	B	A	A	B	A	A	A	B	A	A	A	A	A	A	B	B	B	A	B	A	A	A	B	B	A	B	B	B	B	A	B	B	B	B	B	B	B	A	B	B	A
Chr01_915473	4	c01-04	1	3.7	915473	A	A	B	B	A	A	B	A	A	A	B	A	A	A	A	A	A	B	B	B	A	B	A	A	A	B	B	A	B	B	B	B	B	B	B	A	B	B	B	B	A	B	B	A
Chr01_1037022	5	c01-05	1	5.3	1037022	A	A	B	B	A	A	B	A	A	B	B	A	A	A	A	A	A	B	B	B	A	B	A	A	A	B	B	A	B	B	B	B	B	B	B	B	B	B	B	B	A	B	B	A
Chr01_1522268	6	c01-06	1	8.8	1522268	A	B	B	B	A	A	B	A	A	B	B	A	A	A	A	A	A	B	B	B	A	B	A	A	A	B	B	-	B	B	B	B	B	B	B	B	B	B	B	B	A	B	B	B
Chr01_1619267	7	c01-07	1	10.5	1619267	A	B	B	B	A	A	B	A	A	B	B	A	A	A	A	A	A	B	B	B	B	B	A	A	A	B	B	-	B	B	B	B	B	B	B	B	B	B	B	B	A	B	B	B
Chr01_1944340	8	c01-08	1	12.8	1944340	-	B	B	B	A	A	B	A	A	B	B	A	A	A	A	A	A	B	B	B	B	B	A	A	A	B	B	B	B	B	B	B	B	B	B	B	B	B	B	B	A	B	B	B
Chr01_2152589	9	c01-09	1	14.4	2152589	-	B	B	B	A	A	B	A	A	B	B	A	A	A	A	A	A	B	B	B	B	B	A	A	A	B	B	B	B	B	B	B	B	B	B	B	B	B	B	B	A	B	B	B
Chr01_2171298	10	c01-10	1	14.9	2171298	-	B	B	B	A	A	B	A	A	B	B	A	A	A	A	A	A	B	B	B	B	B	A	A	A	B	B	B	B	B	B	B	B	B	B	A	B	B	B	B	A	B	B	B
Chr01_2329304	11	c01-11	1	16.5	2329304	A	B	B	B	A	A	B	A	A	B	B	A	A	A	A	A	A	B	B	B	-	B	A	A	A	B	B	A	B	B	B	B	B	B	B	A	B	B	B	B	A	B	B	B
Chr01_2477286	12	c01-12	1	18.6	2477286	B	B	B	B	A	A	B	A	A	B	B	A	A	A	A	A	A	B	B	B	B	B	A	A	A	B	B	A	B	B	B	B	B	B	B	A	B	B	B	B	A	B	B	B
chr01_2798106	13	c01-13	1	21.3	2798106	-	B	B	B	A	A	B	A	A	B	B	A	A	A	A	A	A	B	B	-	B	B	A	A	A	B	B	A	B	B	B	B	A	-	B	A	B	B	B	B	A	B	-	B
Chr01_3529119	14	c01-14	1	24	3529119	B	B	B	B	A	A	B	A	A	B	B	A	A	A	A	A	A	B	B	B	B	B	A	A	A	B	B	A	B	B	B	B	B	B	B	A	B	B	B	B	A	B	B	B
Chr01_3951514	15	c01-15	1	25.9	3951514	-	B	B	B	A	A	B	A	A	B	B	A	A	A	A	A	A	B	B	B	B	B	A	A	A	B	B	A	B	B	B	B	B	B	B	A	B	B	B	B	A	B	B	B
Chr01_4175553	16	c01-16	1	28.5	4175553	A	B	B	B	A	A	B	A	A	B	B	A	A	A	A	A	A	B	B	B	A	B	A	A	A	B	B	A	B	B	B	B	B	B	B	A	B	A	B	B	A	B	B	B
Chr01_4283267	17	c01-17	1	30.2	4283267	-	B	B	B	A	A	B	A	B	B	B	A	A	A	A	A	A	B	B	B	A	B	A	A	A	B	B	A	B	B	B	B	B	B	B	A	B	A	B	B	A	B	B	B
Chr01_4507252	18	c01-18	1	32.5	4507252	A	B	B	B	A	A	B	A	B	B	B	A	A	A	B	A	A	B	B	B	A	B	A	A	A	B	B	A	B	B	B	B	A	B	B	A	B	A	B	B	A	B	B	B
Chr01_4667655	19	c01-19	1	36.4	4667655	-	B	B	B	A	A	B	A	B	B	B	A	A	A	B	A	A	B	B	B	A	B	A	A	A	B	B	A	B	B	B	B	B	B	B	A	B	A	B	B	B	B	B	B
Chr01_4753962	20	c01-20	1	37.4	4753962	-	B	B	B	A	A	B	A	B	B	B	A	A	A	B	A	A	B	B	B	A	B	A	A	A	B	B	B	B	B	B	B	B	B	B	A	B	A	B	B	B	B	B	B
Chr01_5139209	21	c01-21	1	40.5	5139209	A	B	B	B	A	A	B	A	B	B	B	A	A	A	B	A	A	B	B	B	A	B	B	A	A	-	B	B	B	B	B	B	A	B	B	A	B	A	B	B	B	B	B	B
Chr01_5209479	22	c01-22	1	41.7	5209479	A	B	B	B	A	A	B	A	B	B	B	A	A	A	B	A	A	B	B	B	A	B	B	A	A	A	B	B	B	B	B	B	A	B	B	A	B	A	B	B	B	B	B	B
Chr01_5264642	23	c01-23	1	42.3	5264642	-	B	B	B	A	A	B	A	B	B	B	A	A	A	B	A	A	B	B	B	A	B	B	A	A	-	B	B	B	B	B	B	A	B	B	-	B	A	B	B	B	B	B	B
Chr01_5538924	24	c01-24	1	47.5	5538924	-	B	B	B	A	A	B	A	B	B	B	A	A	A	B	A	A	B	B	B	A	B	B	A	A	B	B	B	B	B	B	B	A	B	B	A	B	A	A	B	B	B	B	B
Chr01_5694227	25	c01-25	1	48.7	5694227	B	B	B	B	A	A	B	A	B	B	B	A	A	A	B	A	A	B	B	B	A	B	B	A	A	B	B	B	B	B	B	B	A	B	B	A	B	A	A	B	B	B	B	B
Chr01_5733402	26	c01-26	1	49.8	5733402	B	B	B	B	A	A	B	A	B	B	B	A	A	A	B	A	A	B	B	B	A	B	B	A	A	B	B	B	B	B	B	B	A	B	B	A	B	A	A	B	B	B	B	B
Chr01_5914160	27	c01-27	1	51.5	5914160	A	B	B	B	A	A	B	A	B	B	B	A	A	A	B	A	A	B	B	B	A	B	B	A	A	B	B	B	B	B	B	B	A	B	B	A	B	A	A	-	B	B	B	B
Chr01_6021491	28	c01-28	1	52.5	6021491	B	B	B	B	A	A	B	B	B	B	B	A	A	A	B	A	A	B	B	B	A	B	B	A	A	B	B	B	B	B	B	B	A	B	B	A	B	A	A	B	B	B	B	B
Chr01_6307750	29	c01-29	1	53.5	6307750	B	B	B	B	-	A	B	B	B	B	B	A	A	A	B	A	A	B	B	B	A	B	B	A	A	B	B	B	B	B	A	B	A	B	B	A	B	A	A	B	B	B	B	B
Chr01_6376379	30	c01-30	1	55.1	6376379	B	B	B	B	A	A	B	B	B	B	B	A	A	A	B	A	A	B	B	B	A	B	B	A	A	B	B	B	B	B	A	B	A	B	B	A	B	A	B	B	B	B	B	B
Chr01_6423879	31	c01-31	1	56.1	6423879	B	B	B	B	A	A	B	B	B	B	B	A	A	A	B	A	B	B	B	B	A	B	B	A	A	B	B	B	B	B	A	B	A	B	B	A	B	A	B	B	B	B	B	B
Chr01_6581370	32	c01-32	1	57.7	6581370	B	B	B	B	-	A	B	B	B	B	B	A	A	A	B	A	B	B	B	B	A	B	B	A	A	B	B	B	B	B	A	B	A	B	B	A	B	A	B	B	B	B	B	B
Chr01_6648823	33	c01-33	1	58.2	6648823	B	B	B	B	-	A	B	B	B	B	B	A	A	A	B	A	B	B	B	B	-	B	B	A	A	B	B	B	B	B	A	B	A	B	B	A	B	A	B	B	B	B	B	B
Chr01_6699290	34	c01-34	1	58.7	6699290	B	B	B	B	A	A	B	B	B	B	B	A	A	A	B	A	B	B	B	B	A	B	B	A	A	A	B	B	B	B	A	B	A	B	B	A	B	A	B	B	B	B	B	B
Chr01_7119016	35	c01-35	1	62.6	7119016	B	B	B	B	A	A	B	B	B	B	B	A	A	A	B	A	B	B	B	B	A	B	B	B	A	A	A	B	B	B	A	B	A	B	B	A	B	B	B	B	B	B	B	B
Chr01_8291126	36	c01-36	1	71.6	8291126	B	B	B	A	A	A	B	B	B	B	B	A	B	A	B	A	B	B	A	-	A	B	B	B	A	A	A	-	B	-	B	B	A	B	B	A	B	B	A	B	A	B	B	B
Chr01_8565860	37	c01-37	1	74.7	8565860	B	B	B	A	A	A	B	B	B	B	B	A	B	A	B	A	B	B	A	-	A	B	B	B	A	A	A	-	B	A	B	B	A	B	A	A	B	B	B	B	A	B	B	B
Chr01_9200289	38	c01-38	1	80.9	9200289	B	B	B	A	A	A	B	B	B	B	B	A	B	A	B	A	B	A	A	-	A	B	B	B	A	B	A	-	B	A	B	B	A	B	B	A	B	B	B	B	A	B	A	B
Chr01_9260075	39	c01-39	1	82	9260075	B	B	B	A	A	A	B	B	B	B	B	A	B	A	B	A	B	A	A	-	A	B	B	B	A	B	A	B	B	A	B	B	A	B	B	A	B	B	B	B	A	B	-	B
Chr01_9288674	40	c01-40	1	83.7	9288674	B	B	B	A	A	A	B	B	B	B	B	A	B	A	B	A	B	A	A	-	A	B	B	B	A	B	A	-	B	A	B	B	A	B	B	A	B	B	B	B	A	B	-	B
Chr01_10765387	41	c01-41	1	99.4	10765387	B	-	B	B	A	A	B	B	B	B	A	A	B	B	A	A	A	A	A	B	B	B	B	B	A	B	A	-	A	A	B	B	A	B	B	A	B	B	B	B	B	A	A	B
Chr01_10904458	42	c01-42	1	100.6	10904458	B	A	B	B	A	A	B	B	B	B	A	A	B	B	A	A	A	A	A	B	B	B	B	B	A	B	A	A	A	A	B	B	A	B	B	A	B	B	B	B	B	A	A	B
chr01_11814033	43	c01-43	1	105.7	11814033	B	B	B	B	A	A	A	B	B	B	A	B	B	B	A	A	A	A	A	B	B	B	B	B	A	B	A	B	A	-	B	B	B	B	B	A	B	B	B	B	B	A	A	B
chr01_12392575	44	c01-44	1	110.8	12392575	B	A	B	B	A	A	A	B	B	B	A	A	B	B	A	A	A	A	A	B	B	B	A	B	A	B	A	A	A	A	B	B	B	A	B	A	B	B	B	A	B	A	A	B
Chr01_14171514	45	c01-45	1	114.5	14171514	B	A	B	B	A	A	A	B	B	B	A	A	B	B	A	A	A	A	A	B	-	A	A	B	A	B	A	A	A	A	B	B	B	B	B	A	B	B	B	A	B	A	A	B
Chr01_15757128	46	c01-46	1	116.3	15757128	B	A	B	B	A	A	A	B	B	B	A	A	B	B	A	A	A	A	A	B	A	A	A	B	A	-	A	A	A	A	B	B	B	B	B	A	B	A	B	B	B	A	A	B
chr01_16073144	47	c01-47	1	122.4	16073144	B	B	B	B	A	A	A	B	B	B	A	-	B	B	A	A	-	A	A	B	B	A	A	B	A	B	B	B	B	A	B	B	B	B	B	A	B	B	B	B	B	A	-	B
chr01_18614158	48	c01-48	1	127.8	18614158	B	A	B	B	A	A	A	B	B	B	A	A	B	B	A	A	A	A	A	B	B	A	A	B	A	B	A	A	B	A	B	B	B	B	B	A	B	A	B	B	B	A	B	B
Chr01_19231956	49	c01-49	1	128.8	19231956	B	A	B	B	A	A	A	B	B	B	A	A	B	B	A	A	A	A	A	B	B	A	A	B	A	B	A	A	B	A	B	B	B	B	B	A	B	A	B	B	B	A	B	B
Chr01_20414146	50	c01-50	1	131.1	20414146	B	A	B	B	A	A	A	B	B	B	A	A	B	B	A	A	A	A	A	B	B	A	A	B	A	B	A	A	A	A	B	B	B	B	B	A	A	A	B	B	B	A	B	B
Chr01_20738097	51	c01-51	1	134.7	20738097	B	B	B	B	A	A	A	B	B	B	A	B	B	B	A	A	B	A	A	B	B	A	A	B	A	B	A	A	A	A	B	B	B	B	B	A	A	A	B	B	B	A	B	B
Chr01_21014974	52	c01-52	1	137.4	21014974	B	B	B	B	A	A	A	B	B	B	A	B	B	B	A	A	B	A	A	B	B	A	A	B	A	B	A	B	A	A	B	B	B	B	B	A	-	-	B	B	B	A	B	B
Chr01_21191676	53	c01-53	1	140.1	21191676	B	B	B	B	A	A	A	B	B	B	A	B	B	B	A	A	B	A	B	B	B	A	A	B	A	B	A	-	A	A	B	B	B	B	B	A	-	-	B	B	B	A	B	B
Chr01_21827795	54	c01-54	1	142.1	21827795	B	B	B	B	A	A	A	B	B	B	A	B	B	B	A	A	B	A	B	B	B	A	A	B	A	B	A	B	A	A	B	B	B	B	B	A	B	B	B	B	B	A	B	B
Chr01_22065005	55	c01-55	1	144.2	22065005	B	B	B	B	B	A	A	B	B	B	A	B	B	B	A	A	B	A	B	B	B	A	A	B	A	B	A	A	A	A	B	B	B	B	B	A	B	B	B	B	B	A	B	B
Chr01_23746737	56	c01-56	1	154.9	23746737	B	B	B	B	B	A	A	B	B	B	A	B	A	B	A	B	A	B	B	B	B	A	A	B	A	A	A	A	A	A	B	B	B	B	B	B	B	A	B	B	B	B	B	B
Chr01_23811563	57	c01-57	1	156.1	23811563	B	B	B	B	B	A	A	B	B	B	A	B	A	B	A	B	A	B	B	B	A	A	A	B	A	A	A	A	A	A	B	B	B	B	B	B	B	A	B	B	B	B	B	B
Chr01_23911092	58	c01-58	1	157.9	23911092	B	B	B	B	B	A	A	B	A	B	A	B	A	B	A	B	A	B	B	B	A	A	A	B	A	A	A	A	A	A	B	B	B	B	B	B	B	A	B	B	B	B	B	B
Chr01_24097948	59	c01-59	1	159.7	24097948	B	B	B	B	A	A	A	B	A	B	A	B	A	B	A	B	A	B	B	B	A	A	A	B	A	A	A	A	A	A	B	B	B	B	B	B	B	A	B	A	B	B	B	B
Chr01_24383599	60	c01-60	1	161.6	24383599	B	B	B	B	B	A	A	B	A	B	-	B	A	B	A	B	A	B	B	B	A	A	A	B	A	A	A	A	A	A	B	B	B	B	B	B	B	A	B	A	B	B	B	B
Chr01_24483996	61	c01-61	1	164.9	24483996	B	B	B	B	-	A	A	B	A	B	-	B	A	B	A	B	A	B	B	B	A	A	A	B	A	A	A	A	A	A	B	B	B	B	B	B	B	A	B	A	B	B	B	B
Chr01_24927908	62	c01-62	1	168.9	24927908	B	B	B	B	B	A	A	B	A	B	B	B	A	B	B	B	A	B	B	B	A	A	A	B	A	B	B	A	A	A	B	B	B	B	B	B	B	A	B	A	B	B	B	B
Chr01_25020995	63	c01-63	1	169.9	25020995	B	B	B	B	B	A	A	B	A	B	B	B	A	B	B	B	A	B	B	B	A	A	A	B	A	B	B	A	A	A	B	B	B	B	B	B	B	A	B	A	B	B	B	B
Chr01_26637162	64	c01-64	1	175	26637162	B	B	B	B	B	A	A	B	A	A	-	B	A	B	B	B	A	B	B	B	A	A	B	B	A	A	B	A	A	A	B	A	B	B	B	B	B	A	B	A	B	B	B	B
Chr01_26788953	65	c01-65	1	176	26788953	B	B	B	B	B	A	A	B	A	A	-	B	A	B	B	B	A	B	B	B	A	A	B	B	A	A	B	A	A	-	B	A	B	B	B	B	B	A	B	A	B	B	B	B
Chr01_27044753	66	c01-66	1	176.5	27044753	B	B	B	B	B	A	A	B	A	A	B	B	A	B	B	B	A	B	B	B	A	A	B	B	A	A	B	A	A	A	B	A	B	B	B	B	B	A	B	A	B	B	B	B
Chr01_27838336	67	c01-67	1	178.1	27838336	B	B	B	B	B	A	A	B	A	A	B	A	A	B	B	B	A	B	B	B	A	A	B	B	A	B	B	A	A	A	B	A	B	B	B	B	B	A	B	A	B	B	B	B
Chr01_30797628	68	c01-68	1	185.8	30797628	A	A	B	B	-	A	A	B	A	A	A	A	A	B	B	B	A	B	B	B	A	B	B	B	A	B	A	B	A	A	A	A	B	B	B	-	B	A	B	A	B	B	B	B
Chr01_31620381	69	c01-69	1	189.7	31620381	A	A	B	A	B	A	B	B	A	A	A	A	A	B	B	B	A	B	B	A	A	B	B	B	A	B	A	B	A	A	A	A	B	B	B	B	B	A	B	A	B	B	B	B
Chr01_31803910	70	c01-70	1	194.8	31803910	A	B	B	B	B	A	B	B	A	A	B	A	A	B	B	B	A	B	B	A	A	B	B	B	A	B	B	B	A	A	B	A	B	B	B	B	B	A	B	A	B	B	B	B
Chr01_32078461	71	c01-71	1	199.3	32078461	A	A	B	B	-	A	B	B	A	A	A	A	A	B	B	B	A	B	B	A	A	B	B	B	A	B	A	B	A	A	A	A	B	B	B	-	B	A	B	A	B	B	B	B
Chr01_32380244	72	c01-72	1	203.5	32380244	A	B	B	A	B	A	B	B	A	A	B	A	A	B	B	B	A	B	B	A	A	B	B	B	A	B	B	B	A	A	-	A	B	B	B	B	B	A	B	A	B	B	B	B
Chr01_32847623	73	c01-73	1	207	32847623	A	B	B	A	B	A	B	B	A	A	B	A	A	B	B	B	A	B	B	A	B	B	B	B	A	B	B	B	A	B	B	A	B	B	B	B	B	A	B	A	B	B	B	B
Chr01_33638707	74	c01-74	1	209.1	33638707	A	B	B	A	B	A	B	B	A	A	B	A	A	B	B	B	A	B	B	A	A	B	B	B	A	B	B	B	A	A	B	A	B	B	B	B	B	A	B	A	B	B	B	B
Chr01_35532875	75	c01-75	1	223.1	35532875	B	B	B	A	B	A	B	B	B	A	B	B	B	B	B	B	B	B	B	A	B	B	A	B	A	B	B	B	A	B	B	B	B	B	B	B	B	A	B	B	B	B	B	B
Chr01_36185716	76	c01-76	1	228.8	36185716	B	A	B	A	A	A	B	B	B	A	B	B	B	B	B	B	B	B	B	A	B	B	B	B	A	B	B	A	A	B	A	B	-	B	B	B	B	A	B	B	B	B	B	B
Chr01_37172381	77	c01-77	1	235.5	37172381	B	-	B	A	A	A	B	B	B	A	B	A	B	B	B	B	B	B	B	A	B	B	B	B	A	B	B	-	A	B	B	B	B	B	B	B	B	A	B	B	B	B	B	B
Chr01_38383093	78	c01-78	1	236.8	38383093	B	B	B	A	A	A	B	B	B	A	B	A	B	B	B	B	B	B	B	A	B	B	B	B	A	B	B	A	A	B	B	B	B	B	B	B	B	A	B	B	B	B	B	B
Chr01_38724371	79	c01-79	1	241.9	38724371	B	B	B	A	B	A	B	B	B	A	B	A	B	B	B	B	B	B	B	A	B	B	B	B	B	B	B	B	A	B	B	B	B	B	B	B	B	B	B	B	A	B	B	A
Chr01_39247722	80	c01-80	1	244.9	39247722	B	A	B	A	B	A	B	B	B	A	B	A	B	B	B	B	B	B	B	A	B	B	B	B	B	B	B	B	A	B	B	B	B	B	B	B	B	B	B	B	A	B	B	B
Chr01_39314651	81	c01-81	1	248.5	39314651	B	A	B	A	B	A	B	B	B	A	B	B	B	B	B	B	B	B	B	A	B	B	B	B	B	B	B	B	A	B	B	B	B	B	B	B	B	B	B	B	A	B	B	B
Chr01_40360092	82	c01-82	1	249.5	40360092	-	A	B	A	B	A	B	B	B	A	B	B	B	A	B	B	B	B	B	A	B	-	B	B	B	B	B	A	A	B	B	B	B	B	B	B	B	B	B	B	A	B	B	B
Chr02_36401	83	C02-01	2	0	36401	B	A	A	B	B	A	B	A	B	B	A	A	A	B	A	A	B	A	B	A	B	A	B	A	A	B	B	-	A	B	A	A	-	B	A	B	A	-	A	A	A	A	A	B
Chr02_572524	84	C02-02	2	2.2	572524	B	A	A	B	B	A	B	A	B	B	A	A	A	B	A	A	A	A	B	A	B	A	B	A	A	B	A	B	A	B	A	A	A	B	A	B	A	B	A	A	A	A	A	B
Chr02_1041902	85	C02-03	2	4.3	1041902	B	A	A	B	B	A	B	A	B	B	A	A	A	B	A	A	A	A	B	A	B	A	B	A	A	B	A	B	A	B	A	A	A	B	B	B	A	B	A	A	A	A	A	B
Chr02_1318440	86	C02-04	2	5.5	1318440	B	A	A	A	B	A	B	A	B	B	A	A	A	B	A	A	A	A	B	A	B	A	B	A	A	B	A	-	A	B	A	A	A	B	-	B	A	B	A	A	A	A	A	B
Chr02_1660713	87	C02-05	2	7.7	1660713	B	A	A	A	B	A	B	A	B	B	A	A	A	B	A	A	A	A	B	A	B	A	B	A	-	B	A	-	A	B	B	A	A	B	-	B	A	B	A	A	A	A	A	B
Chr02_1717147	88	C02-06	2	9.1	1717147	B	A	A	A	B	A	B	A	B	B	A	A	A	B	A	A	A	A	A	A	B	A	B	A	A	B	A	-	A	B	B	A	A	B	-	B	A	B	A	A	A	A	A	B
Chr02_1930917	89	C02-07	2	9.9	1930917	B	A	A	A	B	A	B	A	B	B	A	A	A	B	A	A	A	A	A	A	B	A	B	A	A	B	A	-	A	-	B	A	A	B	-	B	A	B	A	A	A	A	A	B
Chr02_2809054	90	C02-08	2	13.2	2809054	B	A	A	A	B	A	B	A	B	B	A	A	A	B	A	A	A	A	A	A	B	A	B	A	A	B	A	A	A	A	B	A	A	B	-	B	B	B	A	A	A	A	A	B
Chr02_2954938	91	C02-09	2	15	2954938	B	A	A	A	-	A	B	A	B	B	A	A	A	B	A	A	A	A	A	A	-	A	B	A	A	B	A	A	A	B	B	A	A	B	A	B	B	B	A	A	A	A	A	B
Chr02_3093303	92	C02-10	2	17.7	3093303	B	A	A	A	B	A	B	A	B	B	A	A	A	B	A	A	A	A	A	A	B	A	B	A	B	B	A	A	A	B	B	B	A	B	A	B	B	B	A	A	A	A	A	B
Chr02_3412666	93	C02-11	2	20.3	3412666	B	-	A	A	B	A	B	A	B	B	A	A	A	B	A	A	A	A	A	A	B	A	B	A	B	B	A	A	A	B	B	B	A	B	-	B	B	B	A	A	A	A	A	B
Chr02_3532375	94	C02-12	2	22	3532375	B	B	A	A	B	A	B	A	B	B	A	A	A	B	A	A	A	A	A	A	B	A	B	A	B	B	A	A	A	B	B	B	A	B	B	A	B	B	A	A	A	A	A	B
Chr02_3691126	95	C02-13	2	24.4	3691126	B	-	A	A	B	A	B	A	B	B	A	B	A	B	A	A	A	A	A	A	B	A	B	A	B	B	A	-	A	B	B	B	A	B	-	A	B	B	A	A	A	A	A	B
Chr02_3875808	96	C02-14	2	25.2	3875808	B	A	B	A	B	A	B	A	B	B	A	B	A	B	A	A	A	A	A	A	B	A	B	A	B	B	A	A	A	B	B	B	A	B	A	A	B	B	A	A	A	A	A	B
Chr02_4026009	97	C02-15	2	27	4026009	B	-	B	A	B	A	B	A	B	B	A	B	A	B	A	A	A	A	B	B	B	A	B	A	B	B	A	-	A	B	B	B	A	B	A	A	B	B	A	A	A	A	A	B
Chr02_4317045	98	C02-16	2	31.8	4317045	B	-	B	A	B	A	B	A	A	B	A	B	A	B	A	A	A	A	B	B	B	A	B	A	A	B	A	-	A	B	B	B	A	B	A	A	B	B	B	A	A	A	A	B
Chr02_4590794	99	C02-17	2	33.7	4590794	B	-	B	A	B	A	B	B	A	B	A	B	A	B	A	A	A	A	B	B	B	A	B	A	A	B	B	-	A	B	B	B	A	B	A	A	B	B	A	A	A	A	A	B
Chr02_4680318	100	C02-18	2	35	4680318	B	B	B	A	B	B	B	B	A	B	A	B	A	B	A	A	A	A	B	B	B	A	B	A	A	B	B	B	A	B	B	B	A	B	A	A	B	B	A	A	A	A	A	B
Chr02_4813260	101	C02-19	2	37.7	4813260	B	B	B	A	B	B	B	B	A	B	A	B	A	B	A	A	A	A	B	B	B	A	B	A	A	B	B	A	A	B	B	B	A	B	A	A	B	B	A	A	A	A	A	B
Chr02_4873978	102	C02-20	2	38.4	4873978	B	-	B	A	B	B	B	B	A	B	A	B	A	B	A	A	A	A	B	B	B	A	B	A	A	B	B	-	A	B	B	B	A	B	A	A	B	B	A	A	A	A	A	B
Chr02_5101130	103	C02-21	2	40.5	5101130	B	B	B	A	B	B	B	B	A	A	A	B	A	B	A	A	A	A	B	B	B	A	B	A	A	B	B	-	A	B	B	B	-	B	A	A	B	B	A	A	A	A	A	B
Chr02_5738719	104	C02-22	2	45.3	5738719	B	A	B	B	B	B	B	B	A	A	A	B	A	B	A	A	A	A	B	B	B	A	B	A	A	B	B	-	A	B	B	B	A	B	A	A	B	B	A	A	A	A	A	B
Chr02_5850798	105	C02-23	2	48.6	5850798	B	A	A	B	B	B	B	B	A	A	A	B	A	B	A	A	A	A	B	B	B	A	B	A	A	B	B	B	A	B	B	B	A	B	A	A	B	A	A	A	A	A	A	B
Chr02_6643982	106	C02-24	2	53.1	6643982	B	A	A	B	A	A	B	B	A	A	B	B	A	B	A	A	A	A	B	B	B	A	B	A	A	B	B	A	A	B	B	B	A	B	A	A	B	A	A	A	A	A	A	B
Chr02_6953401	107	C02-25	2	58.8	6953401	B	A	A	B	B	B	B	B	A	A	B	B	A	B	A	A	A	A	B	B	B	B	B	A	A	A	B	B	A	B	B	B	A	B	B	A	B	B	A	A	A	A	A	B
Chr02_7187515	108	C02-26	2	63.3	7187515	B	A	A	B	B	B	B	B	B	A	B	B	A	B	A	A	A	A	B	B	B	A	B	A	A	B	B	A	A	B	B	B	A	B	B	A	B	A	A	A	A	A	A	B
Chr02_7288349	109	C02-27	2	67.5	7288349	B	A	A	A	B	B	B	B	B	A	B	B	A	B	A	A	A	A	B	B	B	B	B	B	A	B	B	B	A	B	B	B	A	B	B	A	B	B	A	A	A	A	A	B
Chr02_7375132	110	C02-28	2	69.8	7375132	B	A	A	A	B	B	B	B	B	A	B	B	A	B	A	A	A	A	B	B	B	B	B	B	A	B	B	B	A	B	B	B	A	B	B	B	B	A	A	A	A	A	A	B
Chr02_7589507	111	C02-29	2	73.4	7589507	B	A	A	A	B	B	B	B	B	A	B	B	A	B	A	A	A	B	B	B	B	A	B	A	A	B	B	B	A	B	B	B	A	B	B	-	B	A	A	A	A	A	B	B
Chr02_7880371	112	C02-30	2	77	7880371	B	A	A	A	B	B	B	A	B	A	B	B	A	B	A	A	A	B	B	B	B	A	B	A	A	B	B	B	A	B	B	B	B	B	B	A	B	A	A	A	A	A	B	B
Chr02_8921380	113	C02-31	2	80.9	8921380	B	A	A	A	B	B	B	B	B	A	B	B	A	B	A	A	A	B	B	B	B	B	B	A	A	B	B	B	A	B	B	B	B	B	B	B	B	A	A	A	A	A	B	B
Chr02_8980364	114	C02-32	2	82.4	8980364	B	B	A	A	B	B	B	-	B	A	B	B	A	B	A	A	A	B	B	B	B	-	B	A	A	B	B	B	A	B	B	B	B	B	B	-	B	A	A	A	A	A	B	B
Chr02_10227929	115	C02-33	2	87.5	10227929	B	A	A	A	B	B	B	A	B	A	B	B	A	B	A	A	A	B	B	B	B	A	B	A	A	B	B	B	A	A	B	B	B	B	B	A	B	A	A	A	A	A	B	B
Chr02_10776942	116	C02-34	2	90.2	10776942	B	A	A	A	B	B	B	B	B	A	B	B	A	B	A	A	A	B	B	B	B	A	B	A	A	B	B	B	A	B	B	B	B	B	B	A	B	B	A	A	A	A	B	B
Chr02_10885687	117	C02-35	2	91.2	10885687	B	A	A	A	B	B	B	B	B	A	B	B	A	B	A	A	A	B	B	B	B	A	B	A	A	B	B	B	A	A	B	B	B	B	B	A	B	B	A	A	A	A	B	B
Chr02_11568462	118	C02-36	2	93.3	11568462	B	A	A	A	B	B	B	-	B	A	B	B	A	B	A	A	A	B	B	B	B	A	B	A	A	B	B	-	A	-	B	B	B	B	B	A	B	B	A	A	A	A	B	B
Chr02_13164397	119	C02-37	2	97.8	13164397	B	-	A	A	B	B	B	A	B	B	B	B	A	B	A	A	A	A	B	B	B	A	B	A	A	B	B	B	B	B	B	B	B	B	B	A	B	B	A	A	A	A	B	B
Chr02_15127189	120	C02-38	2	99.5	15127189	B	A	A	A	B	B	B	A	B	B	B	B	A	B	A	A	A	A	B	B	B	A	B	-	A	B	B	B	A	B	B	B	B	B	B	A	B	B	A	A	A	A	B	B
Chr02_17438615	121	C02-39	2	104.4	17438615	B	A	A	A	B	B	B	A	B	B	B	B	A	B	A	A	A	A	B	B	B	A	B	A	A	B	B	B	A	B	B	B	B	B	B	A	B	B	B	A	A	A	B	B
Chr02_17609425	122	C02-40	2	107.1	17609425	B	A	A	A	B	B	B	A	B	B	B	B	A	B	A	A	A	A	B	B	B	A	B	A	A	B	B	B	A	B	B	B	B	B	B	A	B	B	B	A	A	A	B	B
Chr02_18488082	123	C02-41	2	109.8	18488082	B	A	A	A	A	B	B	A	B	B	B	B	A	B	A	A	A	A	B	B	B	A	B	A	A	B	B	B	A	B	B	B	B	B	B	A	B	B	B	A	A	A	B	B
Chr02_19159781	124	C02-42	2	112.9	19159781	B	A	A	A	A	B	B	A	B	B	B	B	A	B	A	A	B	A	B	B	B	A	B	A	A	B	B	B	A	B	B	B	B	B	B	B	B	B	B	A	A	A	B	B
Chr02_19469480	125	C02-43	2	114.1	19469480	B	A	A	A	A	B	B	A	B	B	A	B	B	B	A	A	B	A	B	B	B	A	B	A	A	B	B	B	A	B	B	B	B	B	B	B	B	B	B	A	A	A	B	B
Chr02_19660283	126	C02-44	2	115.9	19660283	B	A	A	A	A	B	B	A	B	B	A	B	A	B	A	A	B	A	B	B	B	A	B	A	B	B	B	B	A	B	B	B	B	B	B	B	B	B	B	A	A	A	B	B
Chr02_19778609	127	C02-45	2	117.7	19778609	B	A	A	A	A	B	B	A	B	B	A	B	A	B	A	A	B	A	B	B	B	A	B	A	B	B	B	B	B	B	B	B	B	B	B	B	B	B	B	A	A	A	B	B
Chr02_19938031	128	C02-46	2	118.9	19938031	B	A	A	A	A	B	B	A	B	B	A	B	A	B	A	A	B	A	B	B	B	A	A	A	B	B	B	B	B	B	B	B	B	B	B	B	B	B	B	A	A	A	B	B
Chr02_20675798	129	C02-47	2	125.3	20675798	B	A	A	A	A	B	B	A	B	B	A	B	A	B	A	A	B	A	B	B	B	A	A	A	B	B	B	B	B	B	B	B	B	B	B	B	A	B	B	A	A	A	B	B
Chr02_21202381	130	C02-48	2	128.2	21202381	B	A	A	A	A	A	B	A	B	B	A	B	A	B	A	A	B	A	B	B	B	B	A	A	B	B	B	B	B	B	B	B	B	B	B	B	A	B	B	A	A	A	B	B
Chr02_21556255	131	C02-49	2	129.6	21556255	B	A	A	A	A	A	B	A	B	B	A	B	A	B	A	A	B	A	B	B	B	B	A	A	B	B	B	B	B	B	B	B	B	B	B	B	A	B	B	A	A	A	B	B
Chr02_21935340	132	C02-50	2	131.7	21935340	B	A	A	A	A	A	B	A	B	B	A	B	A	B	A	A	B	A	B	B	B	B	A	A	B	B	B	B	B	B	B	B	B	B	A	B	A	B	B	A	B	A	B	B
Chr02_22326123	133	C02-51	2	133.8	22326123	A	A	A	A	A	A	-	A	B	B	A	B	A	B	A	A	-	A	B	B	B	B	A	A	B	B	B	B	B	B	B	B	B	B	A	B	A	B	B	A	B	A	B	-
Chr02_22381582	134	C02-52	2	136.5	22381582	B	A	A	B	A	A	B	A	B	B	A	B	A	B	A	A	B	A	B	B	B	B	A	A	B	B	B	B	B	B	B	B	B	B	A	B	A	B	B	A	B	A	B	B
Chr02_22637099	135	C02-53	2	137.9	22637099	B	A	A	B	A	A	B	A	B	B	A	B	A	B	A	A	B	A	B	B	B	B	A	A	B	B	B	B	B	B	B	B	B	B	A	B	A	B	B	A	B	A	-	B
Chr02_22713385	136	C02-54	2	140	22713385	B	A	A	B	A	A	B	A	B	B	A	B	A	B	A	A	B	A	B	B	B	B	A	A	B	B	B	B	B	B	B	B	B	B	B	B	A	B	B	A	B	A	A	B
Chr02_22873919	137	C02-55	2	141	22873919	B	A	A	B	A	A	B	A	B	B	A	B	A	B	A	A	B	A	B	B	B	B	A	A	B	B	B	B	B	B	B	B	B	B	B	B	A	B	B	A	B	A	-	B
Chr02_23038715	138	C02-56	2	144.1	23038715	B	A	A	B	A	A	B	A	B	B	A	B	A	B	A	A	B	A	B	B	B	B	A	A	B	B	B	B	B	B	B	B	B	B	B	B	A	B	B	A	B	B	B	B
Chr02_23934013	139	C02-57	2	149.2	23934013	B	A	A	B	A	A	B	A	B	B	A	B	A	B	A	A	B	A	B	B	-	B	A	A	B	B	B	A	B	A	B	B	B	A	B	B	A	B	B	A	B	B	A	B
Chr02_24278133	140	C02-58	2	151.3	24278133	B	A	B	B	A	A	B	A	B	B	A	B	A	B	A	A	B	A	B	B	B	B	A	A	B	B	B	A	B	A	B	B	B	A	B	B	A	B	B	A	B	A	-	B
Chr02_24571140	141	C02-59	2	152.9	24571140	B	A	B	B	A	A	B	A	B	B	A	B	A	B	A	A	B	A	B	B	B	B	A	A	B	B	B	-	B	B	B	B	B	A	B	B	A	B	B	A	B	A	-	B
Chr02_24788519	142	C02-60	2	153.9	24788519	B	A	B	B	A	A	B	A	B	B	A	B	A	B	A	A	B	A	B	B	B	B	B	A	A	B	B	-	B	B	B	B	B	A	B	B	A	B	B	A	B	A	-	B
Chr02_25009022	143	C02-61	2	155.5	25009022	B	A	B	B	A	A	B	A	B	B	A	B	A	B	A	A	B	A	B	B	B	B	B	A	A	B	B	A	B	B	B	B	B	A	B	B	A	B	B	A	B	A	A	B
Chr02_25888643	144	C02-62	2	159.4	25888643	B	A	B	B	B	A	B	A	B	A	A	B	A	B	A	A	B	A	B	B	B	B	B	A	A	B	B	B	B	B	B	B	B	A	B	B	A	B	B	A	B	A	B	B
Chr02_25977754	145	C02-63	2	161	25977754	B	A	B	B	B	A	B	A	B	A	A	B	A	B	A	A	B	A	B	B	B	B	B	A	A	B	B	-	B	B	B	B	B	A	B	B	A	-	B	A	B	A	-	B
Chr02_26093606	146	C02-64	2	163.4	26093606	B	A	B	B	B	A	B	A	B	A	A	B	A	B	A	A	B	A	B	B	B	B	B	A	A	B	A	-	B	B	B	B	B	A	B	B	A	-	B	A	B	-	A	B
Chr02_26304624	147	C02-65	2	164.7	26304624	B	A	B	B	B	A	B	A	B	A	A	B	B	B	A	A	B	A	B	B	B	B	B	A	A	B	A	-	B	B	B	B	B	A	B	B	A	-	B	A	B	-	-	B
Chr02_26442404	148	C02-66	2	166.5	26442404	B	A	B	B	B	A	B	A	B	A	A	B	B	B	A	A	B	A	B	B	B	B	A	A	A	B	A	-	B	B	B	B	B	A	B	B	A	-	B	A	B	-	-	B
Chr02_26502588	149	C02-67	2	167.7	26502588	B	A	B	B	B	A	B	A	B	A	A	B	B	B	A	A	B	A	B	B	B	B	A	A	A	B	A	-	B	B	B	B	B	A	B	B	A	-	B	A	B	-	-	B
Chr02_26573521	150	C02-68	2	169.5	26573521	B	A	B	B	A	A	B	A	B	A	A	B	B	B	A	A	B	A	B	B	B	B	A	A	A	B	A	A	B	B	B	B	B	A	B	B	A	A	B	A	B	A	A	B
Chr02_26793348	151	C02-69	2	172.1	26793348	B	A	B	B	B	A	B	A	B	A	A	B	B	B	A	A	B	A	B	B	B	B	A	A	A	B	A	-	B	B	B	B	B	A	B	B	A	-	B	B	B	-	-	B
Chr02_26929945	152	C02-70	2	173.8	26929945	B	A	B	B	B	A	B	A	B	A	A	B	B	B	A	A	B	A	B	B	B	B	A	A	A	B	A	B	B	B	B	B	B	A	B	B	A	A	B	B	B	B	B	B
Chr02_27764728	153	C02-71	2	178.3	27764728	A	B	B	-	B	A	-	A	B	A	A	B	B	B	A	A	A	A	B	A	B	B	A	A	A	B	A	A	B	B	B	B	B	A	B	B	A	B	B	B	-	A	A	-
Chr02_28684554	154	C02-72	2	181.6	28684554	B	B	B	B	B	A	B	A	B	A	A	B	B	B	B	A	B	A	B	B	B	B	A	A	A	B	A	-	B	B	B	B	B	A	B	B	A	B	B	B	B	-	A	B
Chr02_29285004	155	C02-73	2	183.7	29285004	B	B	B	A	B	A	B	A	B	A	A	B	B	B	B	A	B	A	B	B	B	B	A	A	A	A	A	A	B	B	B	B	B	A	B	B	A	B	B	B	B	A	A	B
Chr02_29586811	156	C02-74	2	184.5	29586811	B	B	B	A	B	A	B	A	B	A	A	B	B	B	B	A	B	A	B	B	B	B	A	A	A	A	A	-	B	B	B	B	B	A	B	B	A	B	B	-	B	-	A	B
Chr02_29913928	157	C02-75	2	186.9	29913928	B	B	B	A	B	A	A	A	B	A	A	B	B	B	B	A	B	A	B	B	B	B	A	A	A	A	A	B	B	B	B	B	B	A	B	B	A	B	B	B	B	B	A	B
Chr02_31628832	158	C02-76	2	189.6	31628832	B	B	B	A	B	A	A	A	B	A	A	B	B	B	B	A	B	A	B	B	B	B	A	A	B	A	A	A	B	B	B	B	B	A	A	B	A	B	B	B	B	B	A	B
Chr02_31959843	159	C02-77	2	190.7	31959843	B	B	B	A	B	A	A	A	B	A	A	B	A	B	B	A	B	A	B	B	B	B	A	B	B	A	A	-	B	B	B	B	B	A	A	B	A	B	B	B	B	B	A	B
Chr02_32335091	160	C02-78	2	192.6	32335091	B	B	B	A	B	A	A	A	A	A	A	B	A	B	B	A	B	A	B	B	B	B	A	B	B	A	A	-	B	B	B	B	B	A	A	B	A	B	B	B	B	B	A	B
Chr02_32927653	161	C02-79	2	193.9	32927653	B	B	B	A	B	A	A	A	A	A	A	B	A	B	B	A	B	A	B	B	B	B	A	B	B	A	A	-	B	B	A	B	B	A	A	B	A	B	B	B	B	B	A	B
Chr02_33796579	162	C02-80	2	201.9	33796579	B	B	B	-	B	A	A	A	A	A	B	B	B	A	B	A	B	A	B	B	B	B	-	B	B	B	A	-	B	B	A	B	B	A	A	B	A	B	B	B	B	B	A	B
Chr02_33944768	163	C02-81	2	204.1	33944768	B	B	B	-	B	A	A	A	A	A	B	B	B	A	B	A	B	A	B	B	B	B	-	B	B	B	A	-	B	B	A	B	B	A	A	B	A	B	B	A	B	B	A	B
Chr02_34004305	164	C02-82	2	205.2	34004305	B	B	B	-	B	A	A	A	A	A	B	B	B	A	B	A	B	A	B	B	B	B	-	B	B	A	A	-	B	B	A	B	B	A	A	B	A	B	B	A	B	B	A	B
Chr03_486908	165	C03-01	3	0	486908	A	A	A	A	B	A	A	B	A	A	B	B	A	A	A	A	A	A	A	-	A	A	A	A	A	A	A	-	A	B	A	A	A	A	B	A	A	A	A	B	A	A	B	A
Chr03_528682	166	C03-02	3	2.2	528682	A	A	B	A	B	A	A	B	B	A	A	B	A	A	A	A	A	A	A	B	A	A	A	A	A	A	A	A	A	B	A	A	A	A	B	A	A	A	A	B	A	A	B	A
Chr03_629517	167	C03-03	3	3.2	629517	B	A	B	A	B	A	A	B	B	A	A	B	A	A	A	A	A	A	A	B	A	A	A	A	A	A	A	-	A	B	A	A	A	A	B	A	A	A	A	B	A	A	B	A
Chr03_730712	168	C03-04	3	3.7	730712	B	A	B	A	B	A	A	B	B	A	A	B	A	A	A	A	A	A	A	B	A	A	A	A	A	A	A	A	A	B	A	A	A	A	B	A	A	A	A	B	A	A	B	A
Chr03_1010575	169	C03-05	3	4.9	1010575	B	A	B	A	B	A	A	B	B	A	-	B	A	A	B	A	A	A	A	B	A	A	A	A	A	A	A	A	A	B	A	A	A	A	B	A	A	A	A	B	A	A	B	A
Chr03_1136568	170	C03-06	3	8	1136568	B	A	B	A	B	A	A	B	B	A	B	B	A	A	B	A	A	A	A	B	A	A	A	A	A	A	A	B	A	B	A	A	A	A	B	A	A	A	A	B	A	B	B	A
Chr03_1340992	171	C03-07	3	11.6	1340992	A	A	B	-	B	A	A	B	B	A	B	B	A	A	B	A	A	A	A	-	A	A	A	A	A	A	A	A	A	B	A	A	A	A	B	A	A	A	A	B	A	B	B	A
Chr03_1858881	172	C03-08	3	15.4	1858881	B	A	B	B	-	A	A	A	B	A	A	B	A	A	B	A	A	A	A	B	A	A	A	A	A	A	A	A	A	B	A	A	A	A	B	A	A	A	A	B	A	B	B	A
Chr03_2107043	173	C03-09	3	21.5	2107043	B	A	B	B	A	A	A	A	B	A	A	B	A	A	B	A	A	A	B	B	A	A	A	A	B	A	A	A	A	A	A	A	A	A	B	A	A	A	A	-	A	B	B	A
Chr03_2480851	174	C03-10	3	29.9	2480851	B	A	B	B	B	A	A	A	B	A	B	B	A	A	B	B	A	A	A	B	A	A	A	A	A	A	A	B	A	B	A	A	A	A	B	A	A	A	A	B	A	B	B	A
Chr03_2603702	175	C03-11	3	36.6	2603702	A	A	B	A	B	A	A	A	B	A	A	B	A	A	B	-	A	A	A	A	A	A	A	A	B	A	A	A	A	B	A	A	A	A	B	A	A	A	A	B	A	B	B	A
Chr03_3120656	176	C03-12	3	42.6	3120656	B	A	B	B	B	A	A	A	B	A	B	B	A	A	B	B	A	A	B	B	A	A	A	A	B	A	A	-	A	B	A	A	A	A	B	A	A	A	A	B	A	B	B	A
Chr03_3426958	177	C03-13	3	44.7	3426958	B	A	B	B	B	A	A	A	B	A	B	B	A	A	B	B	A	A	B	B	A	A	A	A	B	A	A	A	A	B	A	A	A	A	B	A	A	A	A	B	B	B	B	A
Chr03_3886046	178	C03-14	3	51.7	3886046	B	A	B	B	B	A	A	A	B	A	B	B	A	A	A	B	A	B	B	B	A	A	B	A	B	A	A	B	A	B	A	A	A	A	A	B	A	A	A	A	B	B	B	A
Chr03_4269139	179	C03-15	3	56.8	4269139	B	A	B	B	B	A	A	A	B	A	B	B	A	A	A	A	A	A	B	B	A	A	B	A	B	A	A	B	B	B	A	A	B	A	A	B	A	A	A	A	B	B	B	A
Chr03_4468566	180	C03-16	3	61.9	4468566	B	A	B	B	A	A	A	A	B	A	B	B	A	A	A	A	A	A	B	B	A	A	B	A	B	B	A	B	B	A	A	A	B	A	A	A	A	A	A	A	B	B	B	A
Chr03_4758194	181	C03-17	3	63.8	4758194	B	A	B	B	B	A	A	A	B	A	B	B	A	A	A	A	A	-	B	B	A	A	B	A	B	B	A	B	B	A	A	A	B	A	A	B	A	A	A	A	B	B	B	A
Chr03_5181264	182	C03-18	3	65.7	5181264	B	A	B	B	B	A	A	A	B	A	B	B	A	A	A	A	A	A	B	B	A	A	B	A	B	B	A	B	B	A	A	A	A	A	A	B	A	A	A	A	B	B	B	A
Chr03_5426662	183	C03-19	3	67.3	5426662	-	A	B	B	B	A	A	A	A	A	B	B	A	A	A	A	A	A	B	B	A	A	B	A	B	B	A	B	B	A	A	A	B	A	A	B	A	A	A	A	B	B	B	A
Chr03_6127909	184	C03-20	3	71.2	6127909	B	A	B	B	B	B	A	A	A	A	B	B	A	A	A	B	A	B	B	B	A	A	B	A	B	B	A	B	B	A	A	A	B	B	A	B	A	A	A	A	B	B	B	A
Chr03_7072309	185	C03-21	3	73.9	7072309	B	A	B	B	B	B	A	A	A	A	B	B	A	A	A	B	B	B	A	B	A	A	B	A	B	B	A	B	B	A	A	A	B	B	A	B	A	A	A	A	B	B	B	A
Chr03_8428144	186	C03-22	3	79.6	8428144	B	B	B	B	A	B	A	A	A	A	B	B	A	A	A	B	A	B	A	B	A	A	B	A	B	B	A	B	B	A	A	A	B	B	A	A	A	A	A	A	B	B	B	A
Chr03_8698646	187	C03-23	3	81.7	8698646	B	B	B	A	B	B	A	A	A	A	B	B	A	A	A	B	A	B	A	B	A	A	B	A	B	B	A	A	B	A	A	A	B	B	A	A	A	A	A	A	B	B	A	A
Chr03_9923459	188	C03-24	3	84.6	9923459	B	B	B	A	A	B	A	A	A	A	B	B	A	A	A	B	A	B	A	B	A	A	B	A	B	B	A	-	A	A	A	A	B	B	A	A	A	A	A	A	B	B	A	A
Chr03_10139141	189	C03-25	3	88.3	10139141	B	B	B	A	B	B	A	A	A	A	B	B	A	A	A	B	A	B	A	B	-	A	B	A	B	B	A	B	A	A	A	A	B	B	A	A	A	A	A	A	B	B	A	A
Chr03_11500216	190	C03-26	3	100.6	11500216	B	B	B	A	A	A	A	A	A	A	B	A	A	A	A	B	A	A	A	B	A	A	B	A	B	B	A	A	A	B	A	A	B	B	A	A	A	B	A	A	B	A	A	A
Chr03_12115561	191	C03-27	3	104.7	12115561	B	B	B	-	A	B	A	B	A	A	B	A	B	A	A	B	A	A	B	B	A	A	B	A	B	B	A	A	A	B	-	A	B	B	A	A	B	B	A	A	B	A	A	A
Chr03_13658095	192	C03-28	3	113.6	13658095	B	B	A	B	A	A	A	B	A	A	B	A	A	A	A	B	B	B	B	B	A	-	B	A	B	B	A	A	B	B	A	A	B	B	A	A	B	B	A	A	B	A	A	A
Chr03_13808520	193	C03-29	3	115.3	13808520	B	B	A	-	A	A	A	B	A	B	B	A	A	A	A	B	B	B	B	B	A	A	B	A	B	B	A	A	B	B	A	A	B	B	A	A	B	B	A	A	B	A	A	A
Chr03_14249494	194	C03-30	3	119.4	14249494	B	B	A	-	A	A	A	B	A	B	B	A	A	-	A	B	B	B	B	B	A	A	B	A	B	B	A	A	B	A	A	A	B	B	A	A	B	B	A	A	B	A	A	A
Chr03_14737722	195	C03-31	3	125.4	14737722	B	B	-	A	A	A	A	B	B	B	B	A	A	A	A	B	B	B	B	B	-	A	B	A	B	B	A	A	B	A	A	A	B	B	A	A	B	B	A	A	B	A	A	A
Chr03_14910247	196	C03-32	3	126	14910247	B	B	A	A	A	A	A	B	B	B	B	A	A	A	A	B	B	B	B	B	B	A	B	A	B	B	A	A	B	A	A	A	B	B	A	A	B	B	A	A	B	A	A	A
Chr03_15388007	197	C03-33	3	133	15388007	B	B	B	B	B	A	B	B	B	B	B	A	A	A	A	B	A	B	B	B	B	A	B	A	B	B	A	A	B	B	A	B	B	B	A	A	B	B	A	A	A	A	A	A
Chr03_16626427	198	C03-34	3	138.1	16626427	B	B	A	B	A	B	B	B	B	B	B	A	A	A	A	B	A	B	B	B	B	A	B	A	B	B	A	A	B	B	A	B	B	B	A	A	B	B	B	A	A	A	B	A
Chr03_16692584	199	C03-35	3	139.3	16692584	B	B	A	B	A	B	B	B	B	B	B	A	A	A	A	B	A	B	B	B	B	A	B	A	B	B	A	A	B	B	A	B	B	B	A	A	B	B	B	A	A	A	B	A
Chr03_17041239	200	C03-36	3	142.6	17041239	B	B	A	B	A	B	B	B	B	B	B	A	A	A	A	B	A	B	B	B	A	A	B	A	B	B	A	A	B	-	A	B	B	B	A	A	B	B	B	A	A	A	B	A
Chr03_20798426	201	C03-37	3	145.2	20798426	B	B	A	B	A	B	B	B	B	B	B	A	-	A	A	B	A	B	B	B	B	A	B	-	B	B	-	A	B	-	-	B	B	B	A	A	B	B	B	A	A	-	B	A
Chr03_21075944	202	C03-38	3	147.8	21075944	B	B	A	B	A	B	B	B	B	B	B	B	A	A	A	B	A	B	B	B	B	A	B	A	B	B	A	-	B	A	A	B	B	B	A	A	B	B	B	-	A	A	B	A
Chr03_21575481	203	C03-39	3	151.7	21575481	B	B	A	B	A	B	B	A	B	B	B	A	A	A	A	B	A	B	B	B	B	A	B	A	B	B	A	A	B	A	A	B	B	B	A	A	B	B	B	A	A	A	B	A
Chr03_22426778	204	C03-40	3	153.3	22426778	B	B	A	B	A	B	B	A	B	B	B	A	A	A	A	B	A	B	B	B	B	A	B	A	B	B	A	A	B	A	A	B	B	B	A	A	B	B	B	B	A	A	B	A
Chr03_23444603	205	C03-41	3	155.4	23444603	B	B	A	B	A	B	B	A	B	B	B	A	A	A	A	B	A	B	B	B	B	A	B	A	B	B	A	A	B	A	A	B	B	B	A	A	B	B	B	B	A	A	B	A
Chr03_24298304	206	C03-42	3	159.4	24298304	B	B	A	B	A	B	B	A	B	A	B	-	A	A	A	B	A	B	B	A	B	A	B	A	B	B	A	A	B	A	A	B	A	B	A	A	B	B	A	B	A	A	B	A
Chr03_24500779	207	C03-43	3	162.9	24500779	B	B	A	B	A	B	B	A	A	A	B	-	A	A	A	B	A	B	B	A	B	A	B	B	B	B	A	A	B	A	A	B	A	B	A	A	B	B	A	B	A	A	B	A
Chr03_24723840	208	C03-44	3	165.9	24723840	B	B	A	B	A	B	B	A	A	A	B	-	A	A	A	B	A	B	B	A	B	A	B	B	B	B	A	A	B	A	A	B	A	B	A	A	B	A	A	B	A	A	B	A
Chr03_25129163	209	C03-45	3	168.9	25129163	B	B	A	B	A	B	B	A	A	A	B	-	B	A	B	B	A	B	B	A	B	A	B	B	B	B	A	A	B	A	A	B	A	B	A	B	B	A	A	B	A	A	B	A
Chr03_25991439	210	C03-46	3	175.3	25991439	B	B	A	B	A	B	B	A	B	A	B	-	B	A	B	B	A	B	B	A	B	A	B	A	B	B	A	A	A	A	B	B	A	B	A	B	B	A	A	B	A	A	B	A
Chr03_26506167	211	C03-47	3	178.9	26506167	B	B	A	B	-	B	B	A	B	A	B	B	B	A	B	B	A	B	B	A	A	B	B	A	B	B	A	A	A	A	B	B	A	B	B	B	B	A	A	B	A	A	B	A
Chr03_27131548	212	C03-48	3	182.8	27131548	A	A	A	-	A	B	B	A	A	A	B	B	B	B	B	B	A	A	B	A	A	B	B	A	B	B	A	-	A	A	B	B	A	B	B	B	B	A	A	A	A	A	B	A
Chr03_27340284	213	C03-49	3	184.2	27340284	A	A	A	-	A	B	B	A	A	A	B	B	B	B	B	B	A	A	B	A	A	B	B	A	B	B	A	-	A	A	B	B	A	B	B	B	B	A	A	A	A	A	B	A
Chr03_27508319	214	C03-50	3	186.3	27508319	B	A	A	A	A	B	B	A	A	-	B	B	B	B	B	B	A	A	B	A	A	B	B	A	B	B	A	B	A	A	B	A	A	B	B	B	B	B	A	A	A	A	B	A
Chr03_27626592	215	C03-51	3	188.7	27626592	A	A	A	B	A	B	B	A	A	A	B	B	B	B	B	B	A	A	B	A	A	B	B	A	B	B	A	B	A	A	B	A	A	B	B	B	B	B	A	A	A	A	B	A
Chr03_27887087	216	C03-52	3	191.7	27887087	A	A	A	A	A	B	B	A	A	A	B	B	B	B	B	-	A	A	B	A	A	B	B	A	B	B	B	A	A	A	B	A	A	B	B	B	B	A	A	A	A	A	B	A
Chr03_29216470	217	C03-53	3	199.7	29216470	B	A	A	A	A	B	B	A	A	A	B	B	B	B	B	A	A	A	A	A	A	B	B	A	B	B	A	A	A	A	B	A	A	B	B	B	B	A	A	A	A	B	B	A
Chr03_30192805	218	C03-54	3	203.6	30192805	B	A	A	B	A	B	B	A	A	A	B	B	B	B	B	A	-	A	A	A	A	B	B	A	B	B	A	A	A	A	B	A	A	B	B	B	A	A	A	A	A	B	B	A
Chr03_30312545	219	C03-55	3	207.5	30312545	B	A	A	B	A	B	B	A	A	A	B	B	B	B	B	A	A	A	A	A	A	B	B	A	B	B	A	B	A	A	B	A	A	B	B	B	B	B	A	A	A	B	B	A
Chr03_31249972	220	C03-56	3	216.7	31249972	B	A	B	B	A	B	B	A	B	A	B	B	B	B	A	A	A	A	A	A	A	B	A	A	B	A	A	B	A	A	B	A	-	B	B	B	A	A	A	A	A	B	B	A
Chr03_31731036	221	C03-57	3	220	31731036	B	A	B	B	A	B	B	A	B	A	B	B	B	B	A	A	A	A	A	A	A	B	B	A	B	A	A	B	A	A	B	A	A	B	B	A	A	A	A	A	A	B	B	A
Chr03_32033284	222	C03-58	3	224.1	32033284	B	A	B	B	A	A	B	A	B	A	B	B	B	B	B	A	A	A	A	A	A	B	B	A	B	A	A	A	A	-	B	A	A	B	B	A	A	A	A	A	A	B	A	A
Chr03_32546431	223	C03-59	3	230.2	32546431	B	A	B	B	A	B	B	A	B	A	B	B	B	B	B	A	A	A	B	A	A	B	B	A	B	A	A	A	A	B	B	A	A	B	B	A	A	A	A	A	A	B	B	A
Chr03_33273555	224	C03-60	3	233.5	33273555	B	A	B	B	A	A	B	A	B	A	B	B	B	B	B	A	A	A	B	A	A	B	B	A	B	A	A	A	A	B	B	A	A	B	B	A	A	A	A	A	A	B	A	A
Chr03_33485733	225	C03-61	3	238	33485733	B	B	B	B	A	B	B	A	B	A	B	B	B	B	B	A	A	A	A	A	A	B	B	A	B	A	A	A	A	B	B	A	A	B	B	A	A	A	A	A	A	B	B	B
Chr03_34883160	226	C03-62	3	242.5	34883160	B	A	B	B	A	A	B	A	B	A	B	B	B	B	B	A	A	A	A	A	B	B	B	A	B	A	A	B	A	-	B	A	A	B	B	A	A	A	A	A	A	B	B	B
Chr03_35154251	227	C03-63	3	244.6	35154251	B	A	B	B	A	A	B	A	B	A	B	B	B	B	A	A	A	B	A	A	B	B	B	A	A	A	A	B	A	B	B	A	A	B	B	A	A	B	A	A	A	B	B	B
Chr03_35500289	228	C03-64	3	246.2	35500289	B	A	B	B	A	A	B	A	B	A	B	B	B	B	A	A	A	B	A	A	B	B	B	A	A	A	A	B	A	B	B	A	A	B	B	A	A	B	A	A	A	B	B	B
Chr03_35766881	229	C03-65	3	247.2	35766881	B	A	B	B	A	A	B	A	B	A	B	B	B	B	A	A	A	B	A	A	B	B	B	A	A	A	A	B	A	B	B	A	A	B	B	A	A	B	A	A	B	B	B	B
Chr03_36255830	230	C03-66	3	248.8	36255830	B	A	B	B	A	A	B	A	B	A	B	B	B	B	A	A	A	B	A	A	-	B	A	A	A	A	A	B	A	-	B	A	A	B	B	A	A	B	A	A	B	B	B	B
Chr04_359842	231	C04-01	4	0	359842	A	A	B	A	B	B	B	A	A	A	A	A	B	B	B	B	B	B	A	A	A	A	A	B	A	A	A	A	A	B	A	A	B	A	A	B	A	A	B	A	A	A	A	A
Chr04_480684	232	C04-02	4	2.7	480684	A	B	B	A	B	B	B	A	A	A	A	A	B	B	B	B	B	B	A	A	A	A	A	B	A	A	A	-	A	B	A	A	B	A	A	B	A	A	B	A	A	B	A	A
Chr04_946304	233	C04-03	4	5.4	946304	A	B	B	A	B	B	B	A	A	A	A	A	B	B	A	B	A	B	A	A	A	A	A	B	A	A	A	A	A	B	B	A	B	A	A	B	A	A	B	A	A	B	A	A
Chr04_1166395	234	C04-04	4	7.5	1166395	A	B	B	A	B	B	B	A	A	A	A	A	B	B	A	A	A	B	A	A	A	A	B	B	A	A	A	A	A	B	B	A	B	A	A	B	A	A	A	A	A	-	A	A
Chr04_1620548	235	C04-05	4	12	1620548	A	B	B	A	A	B	B	A	A	A	A	A	B	B	A	A	A	B	A	A	A	A	B	B	A	A	A	B	A	B	B	A	B	A	A	B	A	A	A	A	A	A	B	A
Chr04_1750978	236	C04-06	4	13.6	1750978	A	B	B	A	A	B	B	A	A	A	A	A	B	B	A	A	A	B	A	A	A	A	B	B	A	A	A	B	A	B	B	A	B	A	A	B	A	A	A	A	B	-	B	A
Chr04_1809842	237	C04-07	4	15.2	1809842	A	B	B	A	A	B	B	A	A	A	A	A	B	B	A	A	A	B	A	A	A	A	A	B	A	A	A	A	A	B	B	A	A	A	A	B	A	A	A	A	B	A	B	A
Chr04_1904560	238	C04-08	4	16.8	1904560	A	B	B	A	A	B	B	A	A	A	A	A	B	B	A	A	A	B	A	A	A	A	B	B	A	A	A	B	A	B	B	A	A	A	A	B	A	A	A	A	B	-	B	A
Chr04_2427103	239	C04-09	4	19	2427103	A	B	B	A	A	B	B	A	A	B	A	A	B	B	A	A	A	B	A	A	A	A	B	B	A	A	A	B	A	-	B	A	B	A	A	B	A	A	A	A	B	-	B	A
Chr04_4040567	240	C04-10	4	32.3	4040567	A	A	B	A	B	B	B	A	B	B	A	A	B	A	A	A	A	-	A	A	A	A	B	B	A	A	A	B	B	B	A	A	B	A	A	B	A	A	A	B	B	B	B	A
Chr04_4768046	241	C04-11	4	37.5	4768046	B	A	B	A	B	B	B	A	B	B	A	A	B	B	A	A	A	-	A	A	A	A	B	B	A	A	A	B	B	B	B	A	B	A	A	B	A	A	A	B	B	B	B	A
Chr04_5474311	242	C04-12	4	50.3	5474311	A	A	B	A	A	B	B	A	B	A	A	A	B	A	A	A	A	A	A	A	A	A	B	B	A	A	A	B	A	A	A	A	B	A	A	B	A	A	A	A	-	A	A	A
Chr04_5954049	243	C04-13	4	63.6	5954049	B	A	B	A	B	B	B	A	B	B	A	A	B	B	A	A	A	B	A	A	A	A	B	B	A	A	A	B	B	B	B	A	B	A	A	B	A	A	A	B	B	B	B	A
Chr04_6850558	244	C04-14	4	69.6	6850558	A	A	B	A	A	B	B	A	B	A	A	A	B	B	A	A	A	A	A	A	A	A	B	B	A	A	A	B	A	B	-	A	-	A	A	B	A	A	A	B	B	B	-	A
Chr04_12548965	245	C04-15	4	76.3	12548965	B	A	B	A	B	B	B	A	B	B	A	A	B	B	A	A	A	B	A	A	A	A	B	B	A	A	A	B	B	B	A	A	B	A	A	B	A	A	A	B	B	B	B	A
Chr04_13805462	246	C04-16	4	82.7	13805462	A	A	B	A	B	B	B	A	B	B	A	A	B	B	A	A	A	A	A	A	A	A	B	B	A	A	A	B	B	A	A	A	B	A	A	B	A	A	A	A	B	B	B	A
Chr04_16883922	247	C04-17	4	95	16883922	A	B	B	A	-	B	A	A	B	B	A	A	B	A	A	A	A	A	A	A	A	A	A	B	A	B	A	B	A	A	A	A	B	A	A	B	A	B	A	B	B	B	B	A
Chr04_17223447	248	C04-18	4	97.1	17223447	A	B	B	A	B	B	A	A	B	B	A	A	B	A	A	A	A	B	A	A	A	A	A	B	A	B	A	B	A	A	A	A	B	A	A	B	A	B	A	B	B	B	B	A
Chr04_18135731	249	C04-19	4	99.8	18135731	A	B	B	A	A	B	A	A	B	B	A	A	B	A	A	A	A	B	B	A	A	A	A	B	A	B	A	B	A	A	A	A	B	A	A	B	A	B	A	B	B	B	B	A
Chr04_18218742	250	C04-20	4	100.8	18218742	A	B	B	A	B	B	A	A	B	B	A	A	B	A	A	A	A	B	B	A	A	A	A	B	B	B	A	B	A	A	A	A	B	A	A	B	A	B	A	B	B	B	B	A
Chr04_18743989	251	C04-21	4	101.8	18743989	A	B	B	A	B	B	A	A	B	B	A	A	B	A	A	A	A	B	B	A	A	A	A	B	B	A	A	B	A	A	A	A	B	A	A	B	A	B	A	B	B	B	B	A
Chr04_19256021	252	C04-22	4	103.9	19256021	A	B	B	A	B	B	A	A	B	B	A	A	B	A	A	A	A	B	B	A	A	A	A	A	B	A	A	B	B	A	A	A	B	A	A	B	-	B	A	B	B	B	B	A
Chr04_19330570	253	C04-23	4	105.5	19330570	A	B	B	A	B	B	A	A	B	A	A	A	B	A	A	A	A	A	B	A	A	A	A	A	B	A	A	B	B	A	A	A	B	A	A	B	A	B	A	B	B	B	B	A
Chr04_19659317	254	C04-24	4	109.4	19659317	A	B	B	A	B	B	B	A	B	A	A	A	B	A	A	A	A	A	B	A	A	-	A	A	B	A	A	B	B	A	A	A	A	B	A	B	B	A	A	B	B	B	B	A
Chr04_19768550	255	C04-25	4	111.5	19768550	A	B	B	A	B	B	B	A	B	A	A	A	B	A	A	A	A	A	B	A	B	A	A	A	B	A	A	B	B	B	A	A	B	B	A	B	B	A	A	B	B	B	B	A
Chr04_19861978	256	C04-26	4	114.8	19861978	A	B	B	A	B	B	A	A	B	A	A	A	B	A	A	A	A	A	B	A	A	A	A	A	B	A	A	B	B	A	A	A	B	B	A	B	B	A	A	B	A	B	B	A
Chr04_19888111	257	C04-27	4	116.4	19888111	A	B	B	A	B	B	B	A	B	A	A	A	B	A	A	A	A	A	B	A	A	A	A	A	B	A	A	B	B	A	A	A	B	B	A	B	B	A	A	A	B	B	B	A
Chr04_20426219	258	C04-28	4	120.9	20426219	A	B	B	A	A	B	A	A	B	A	A	A	B	A	A	A	A	A	B	A	A	A	A	A	B	A	A	B	B	A	A	A	B	B	A	A	B	A	A	A	B	B	B	A
Chr04_20699223	259	C04-29	4	124.8	20699223	A	B	B	A	A	B	A	A	B	A	A	A	B	A	A	A	A	B	B	A	A	A	A	A	B	A	A	B	B	A	A	A	B	B	A	B	A	A	A	A	B	B	B	A
Chr04_21506480	260	C04-30	4	129.3	21506480	A	A	B	A	A	B	A	A	B	A	A	A	B	B	A	A	A	B	B	A	A	A	A	A	B	A	B	B	B	A	A	A	A	B	A	B	A	A	A	A	B	B	B	A
Chr04_21619975	261	C04-31	4	130.4	21619975	A	A	B	A	A	B	A	A	B	A	A	A	B	B	A	A	A	B	B	A	A	A	A	A	B	A	B	B	B	A	A	A	-	B	A	B	A	A	A	A	B	B	B	A
Chr04_22106639	262	C04-32	4	133.3	22106639	A	A	B	A	A	B	A	A	A	A	A	A	B	B	A	A	A	B	B	A	A	A	A	A	B	A	B	B	B	A	A	B	-	B	A	B	A	A	A	A	B	B	B	A
Chr04_22406702	263	C04-33	4	136.2	22406702	A	A	B	A	B	B	A	A	A	A	A	A	B	B	A	A	A	B	B	A	A	A	A	A	B	A	B	B	B	A	A	B	-	B	A	B	A	A	A	A	B	A	B	A
Chr04_23296799	264	C04-34	4	140.3	23296799	A	A	B	A	B	B	A	A	A	A	A	A	A	B	A	A	A	B	B	A	A	B	A	A	B	A	B	B	B	A	A	B	A	B	A	B	A	A	A	A	B	A	B	A
Chr04_23629086	265	C04-35	4	142.4	23629086	A	A	B	A	B	B	A	A	A	A	A	A	A	B	A	A	A	A	B	A	A	B	A	A	B	A	B	B	B	A	A	B	-	B	A	B	A	A	A	A	B	A	B	A
Chr04_24009246	266	C04-36	4	143	24009246	A	A	B	A	-	B	A	A	A	A	A	A	A	B	A	A	A	A	B	B	-	B	A	A	B	A	B	B	B	A	A	B	-	B	A	B	A	A	A	A	B	A	B	A
Chr04_24066467	267	C04-37	4	145.4	24066467	A	A	B	A	-	B	A	A	A	A	A	A	A	B	A	A	A	B	B	B	-	B	A	A	B	A	B	B	B	A	A	B	A	B	A	B	A	A	A	A	B	A	B	A
Chr04_24279067	268	C04-38	4	148.4	24279067	A	A	B	A	B	B	A	A	A	A	A	A	A	B	A	A	A	B	B	B	B	B	A	A	B	A	B	B	B	A	A	B	B	B	A	B	A	A	A	A	B	A	B	A
Chr04_24956312	269	C04-39	4	151.1	24956312	A	A	B	A	B	B	A	A	A	A	A	A	A	B	A	A	B	B	B	B	B	B	A	A	B	A	B	B	B	A	A	B	B	B	B	B	A	A	A	A	B	A	B	A
Chr04_26763639	270	C04-40	4	153.4	26763639	A	A	B	A	B	B	A	B	A	A	A	A	A	B	-	A	B	B	B	B	B	B	A	A	B	A	B	B	B	-	A	B	B	B	B	B	A	A	A	A	B	A	B	A
Chr04_27216256	271	C04-41	4	155.1	27216256	B	A	B	A	B	B	A	B	A	A	A	A	B	B	-	A	B	B	B	B	B	B	A	A	B	A	B	B	B	A	A	B	A	B	B	B	A	A	A	A	B	A	B	A
Chr04_27917281	272	C04-42	4	157.4	27917281	B	A	B	A	B	B	A	B	A	A	A	A	B	B	B	A	B	B	B	B	B	A	A	A	B	A	B	B	B	A	A	B	A	B	B	B	A	A	A	A	B	A	B	A
Chr04_29427375	273	C04-43	4	160.4	29427375	B	A	B	B	B	B	A	B	A	A	A	A	B	B	-	A	B	B	B	B	B	A	A	A	B	A	B	B	B	A	A	B	A	B	B	B	A	A	A	A	B	A	B	B
Chr04_29532350	274	C04-44	4	162.8	29532350	B	A	B	A	A	B	A	B	A	A	A	A	B	B	A	A	B	B	B	B	A	A	A	A	B	A	B	B	B	A	A	B	A	B	B	B	A	A	A	A	-	A	B	B
Chr04_29892407	275	C04-45	4	165.5	29892407	B	A	B	B	B	B	A	B	A	A	A	A	B	B	A	A	B	B	B	B	B	A	A	A	B	A	B	B	B	A	A	B	A	B	B	B	A	A	A	A	B	A	B	B
Chr04_30883380	276	C04-46	4	171.9	30883380	B	A	B	B	B	B	-	B	A	A	A	A	B	B	B	A	B	A	B	B	A	A	A	A	B	A	B	B	B	B	A	B	A	B	B	B	A	B	B	A	B	A	B	B
Chr04_31079938	277	C04-47	4	174	31079938	B	A	B	B	B	B	-	B	A	A	A	A	B	B	-	A	B	A	B	B	B	A	A	A	B	A	B	B	B	B	A	A	A	B	B	B	A	B	B	A	B	A	B	B
Chr04_31360731	278	C04-48	4	175.4	31360731	B	A	B	B	B	B	-	B	A	A	A	A	B	B	A	A	B	A	B	B	B	A	A	A	B	A	B	B	B	B	A	A	A	B	B	B	A	B	B	A	B	A	B	B
Chr04_31903464	279	C04-49	4	177.2	31903464	B	A	B	B	B	B	A	B	A	A	A	A	B	B	A	A	B	A	B	B	B	A	B	A	B	A	B	B	B	B	A	A	A	B	B	B	A	B	B	A	B	A	B	B
Chr04_31961600	280	C04-50	4	178.8	31961600	B	A	B	B	B	B	A	B	A	A	A	A	B	B	B	A	B	A	B	B	B	A	B	A	B	A	B	B	B	B	A	A	A	A	B	B	A	B	B	A	B	A	B	B
Chr04_33720839	281	C04-51	4	188.7	33720839	B	A	A	B	B	B	B	B	B	A	A	A	A	A	B	A	B	A	B	B	B	A	A	A	B	B	A	B	B	A	A	A	A	A	B	B	A	B	B	A	A	A	B	B
Chr04_34290799	282	C04-52	4	190.8	34290799	B	-	A	B	-	B	B	A	B	A	A	A	A	A	B	A	B	A	B	B	B	A	A	A	B	B	A	B	B	A	A	A	A	A	B	B	A	B	B	A	A	A	B	B
Chr04_34627074	283	C04-53	4	192.4	34627074	A	-	A	B	B	B	B	A	B	A	A	A	A	A	B	A	B	A	B	B	B	A	A	A	B	B	A	B	B	A	A	A	A	A	B	B	A	B	B	A	A	A	B	B
Chr04_34804815	284	C04-54	4	194	34804815	A	A	A	B	A	B	B	A	A	A	A	A	A	A	B	A	B	A	B	B	B	A	A	A	B	B	A	B	B	A	A	A	A	A	B	B	A	B	B	A	A	A	B	B
Chr04_35065938	285	C04-55	4	198.3	35065938	A	-	A	B	B	B	B	A	A	A	B	B	A	A	B	A	A	A	B	B	-	A	A	A	B	B	A	B	B	A	A	A	A	A	B	B	A	A	B	A	A	A	B	B
Chr04_35344961	286	C04-56	4	201.3	35344961	A	-	A	B	B	B	B	A	A	A	B	A	A	A	B	A	A	A	B	B	-	A	A	A	B	B	A	B	B	A	A	A	B	A	B	B	A	A	B	B	A	A	B	B
Chr05_28119	287	C05-01	5	0	28119	B	B	B	B	A	B	A	B	B	A	B	A	A	B	A	A	A	B	A	A	B	A	B	A	A	A	A	A	A	-	A	A	A	B	B	B	A	B	A	B	B	B	A	B
Chr05_207008	288	C05-02	5	0.5	207008	B	B	B	B	A	B	A	B	B	A	B	A	A	B	A	A	A	B	A	A	B	A	B	A	A	A	A	A	A	A	A	A	A	B	B	B	A	B	A	B	B	B	A	B
Chr05_601118	289	C05-03	5	2.1	601118	B	B	B	B	A	B	A	B	B	A	B	A	A	B	A	A	A	B	A	A	B	A	B	A	A	B	A	A	A	A	A	B	A	B	B	B	A	B	A	B	B	B	A	B
Chr05_661832	290	C05-04	5	3.1	661832	B	B	B	B	A	B	A	B	B	A	B	A	A	B	A	A	A	B	A	A	B	A	B	B	A	B	A	A	A	A	A	B	A	B	B	B	A	B	A	B	B	B	A	B
Chr05_801471	291	C05-05	5	4.7	801471	A	B	B	B	A	B	A	B	B	A	B	A	A	B	A	A	A	B	A	A	B	A	B	B	A	B	A	A	A	A	A	B	A	B	B	B	A	B	A	B	B	B	A	B
Chr05_957404	292	C05-06	5	5.7	957404	A	B	B	B	A	B	A	B	B	A	B	A	A	B	A	A	A	B	A	A	B	A	B	B	A	B	A	A	A	A	A	B	A	B	B	B	A	B	A	B	B	B	A	B
Chr05_1054632	293	C05-07	5	6.2	1054632	A	B	B	B	A	A	A	B	B	A	B	A	A	B	A	A	A	B	A	A	B	A	B	B	A	B	A	A	A	A	A	B	A	B	B	B	A	B	A	B	B	B	A	B
Chr05_1106711	294	C05-08	5	7.2	1106711	A	B	B	B	A	A	A	B	B	A	B	A	A	B	A	A	A	B	A	A	-	A	B	B	A	B	A	A	A	A	A	B	A	B	B	B	A	B	A	B	B	B	A	B
Chr05_1319108	295	C05-09	5	14.1	1319108	A	B	B	B	B	-	B	B	B	A	B	A	A	B	A	B	A	B	A	A	B	A	B	B	A	B	B	A	B	A	B	B	A	B	B	B	A	B	B	B	B	B	A	B
Chr05_1499811	296	C05-10	5	15.2	1499811	A	B	B	B	A	A	B	B	B	A	B	A	A	B	A	B	A	B	A	A	B	A	B	B	A	B	B	A	B	A	B	B	A	B	B	B	A	B	B	B	B	B	A	B
Chr05_1725677	297	C05-11	5	16.2	1725677	A	B	B	B	-	A	B	B	B	A	B	A	A	B	A	B	A	B	A	A	B	A	B	B	A	B	B	A	B	A	B	B	A	B	B	B	A	B	B	B	B	B	A	B
Chr05_1915732	298	C05-12	5	17.8	1915732	A	B	B	B	A	B	B	B	B	A	B	A	A	B	A	B	A	B	A	A	B	A	B	B	A	B	B	A	B	A	B	B	A	B	B	B	A	B	B	B	B	B	A	B
Chr05_2124127	299	C05-13	5	19.4	2124127	A	B	B	B	A	A	B	B	B	A	B	A	A	B	A	B	A	B	A	A	-	A	B	B	A	A	B	A	B	A	B	B	A	A	B	B	A	B	B	B	B	B	A	B
Chr05_2286754	300	C05-14	5	20.4	2286754	A	A	B	B	A	A	B	B	B	A	B	A	A	B	A	B	A	B	A	A	B	A	B	B	A	A	B	A	B	A	B	B	A	A	B	B	A	B	B	B	B	B	A	B
Chr05_2599303	301	C05-15	5	23.7	2599303	A	B	B	B	A	A	B	B	B	A	B	B	A	B	A	B	B	B	A	A	A	A	B	B	A	A	B	A	B	A	B	B	A	A	B	A	A	B	B	B	B	B	A	B
Chr05_2753072	302	C05-16	5	25.3	2753072	A	B	B	B	A	A	B	B	B	A	B	B	A	B	A	B	B	B	A	A	B	A	B	B	A	A	B	A	B	A	A	B	A	A	B	A	A	B	B	B	B	B	A	B
Chr05_3092113	303	C05-17	5	28	3092113	A	B	B	B	A	A	B	B	B	A	B	B	A	B	A	B	B	B	A	A	B	A	B	B	A	A	B	A	B	A	A	B	A	A	B	B	A	B	B	B	B	B	A	B
Chr05_3178110	304	C05-18	5	29.6	3178110	A	B	B	B	A	A	B	B	B	A	B	B	A	B	A	B	B	B	A	A	B	A	B	B	A	A	B	B	B	A	A	B	A	A	B	B	A	B	B	B	B	B	A	B
Chr05_3551769	305	C05-19	5	32.9	3551769	A	B	B	B	A	A	A	B	B	-	B	B	A	B	A	B	B	B	A	A	B	A	B	B	A	A	B	B	B	-	A	B	B	A	B	B	A	B	B	B	B	B	A	B
Chr05_4135475	306	C05-20	5	36.9	4135475	A	B	B	B	A	A	A	B	B	A	B	B	A	B	A	B	A	B	A	A	B	A	B	B	B	A	B	-	B	A	A	B	A	A	B	-	A	B	B	A	B	B	A	B
Chr05_4830369	307	C05-21	5	38.8	4830369	A	B	B	B	A	A	A	B	B	A	B	B	A	B	A	A	A	B	A	A	B	A	B	B	B	A	B	-	B	-	A	B	A	A	B	-	A	B	B	A	B	B	A	B
Chr05_5362484	308	C05-22	5	42	5362484	A	B	B	A	A	A	A	B	B	A	B	B	A	B	A	A	A	B	A	A	B	A	B	B	B	A	B	-	B	-	A	B	A	A	B	B	A	B	B	A	B	B	A	B
Chr05_5499812	309	C05-23	5	46	5499812	A	B	B	A	A	A	A	B	B	A	B	B	A	B	A	A	A	B	A	A	B	A	B	A	B	A	B	A	B	A	A	A	A	A	B	B	A	B	B	A	A	B	A	B
Chr05_6239975	310	C05-24	5	48.2	6239975	A	B	B	A	-	A	A	B	B	A	B	B	A	B	A	A	A	B	A	A	B	A	B	A	B	A	B	-	B	A	A	A	A	A	B	B	A	B	B	A	A	B	A	B
Chr05_6291018	311	C05-25	5	49.7	6291018	A	B	B	A	B	A	A	B	B	A	B	B	A	B	A	A	A	B	-	A	B	A	B	A	B	A	B	B	B	A	A	A	A	B	B	B	A	B	B	A	A	B	A	B
Chr05_6446629	312	C05-26	5	50.7	6446629	A	B	B	A	B	A	A	B	B	A	B	B	A	B	A	A	A	B	A	A	B	A	B	A	B	A	B	B	B	A	A	A	A	A	B	B	A	B	B	A	A	B	A	B
Chr05_6850213	313	C05-27	5	60.6	6850213	A	B	B	A	A	A	B	A	B	A	B	A	A	B	A	A	A	B	A	A	A	A	B	A	B	B	B	B	B	A	A	A	A	A	B	A	A	B	B	A	A	B	B	B
Chr05_6913653	314	C05-28	5	63.9	6913653	A	B	B	A	B	A	B	A	B	A	B	B	A	B	A	A	A	B	A	A	B	A	B	A	B	B	B	B	B	A	A	A	A	A	B	A	A	B	B	A	A	B	B	B
Chr05_7038905	315	C05-29	5	66.6	7038905	A	B	B	A	B	A	B	A	B	A	B	B	B	B	A	A	A	B	A	A	B	A	B	A	B	B	B	B	B	A	A	A	A	A	B	A	A	A	B	A	A	A	B	B
Chr05_7411452	316	C05-30	5	67.6	7411452	A	B	B	A	B	A	B	B	B	A	B	B	B	B	A	A	A	B	A	A	B	A	B	A	B	B	B	B	B	A	A	A	A	A	B	A	A	A	B	A	A	A	B	B
Chr05_7660425	317	C05-31	5	68.6	7660425	A	B	B	A	B	A	B	B	B	A	B	B	B	B	A	A	A	B	A	A	A	A	B	A	B	B	B	B	B	A	A	A	A	A	B	A	A	A	B	A	A	A	B	B
Chr05_8441331	318	C05-32	5	69.6	8441331	A	B	B	A	B	A	B	B	B	B	B	B	B	B	A	A	A	B	A	A	A	A	B	A	B	B	B	B	B	-	A	A	B	A	B	A	A	A	B	A	A	A	B	B
Chr05_9241822	319	C05-33	5	70.7	9241822	A	B	B	A	-	A	B	B	B	B	B	B	B	B	A	A	A	B	A	A	A	A	B	A	B	B	B	B	B	A	A	A	B	A	B	A	A	A	B	A	A	A	B	B
Chr05_16921038	320	C05-34	5	75.7	16921038	B	B	B	A	A	A	B	B	B	B	B	B	B	B	A	A	A	B	A	A	A	A	B	A	B	B	B	B	B	A	A	A	B	A	B	A	A	B	B	A	A	A	B	B
Chr05_17060785	321	C05-35	5	76.8	17060785	B	B	B	A	B	A	B	B	B	B	B	B	B	B	A	A	A	B	A	A	A	A	B	A	B	B	B	B	B	A	A	A	B	A	B	A	A	B	B	A	A	A	B	B
Chr05_17137893	322	C05-36	5	77.4	17137893	B	B	B	A	B	A	B	B	B	B	B	B	B	B	A	A	A	B	A	A	A	B	B	A	B	B	B	B	B	A	A	A	B	A	B	A	A	B	B	A	A	A	B	B
Chr05_17937684	323	C05-37	5	82.3	17937684	B	B	B	A	B	A	B	A	B	B	B	B	B	B	A	A	A	B	A	A	B	B	B	A	B	A	B	A	B	A	A	A	B	A	B	A	A	B	B	A	A	A	B	B
Chr05_18654573	324	C05-38	5	86.8	18654573	B	B	B	A	B	A	B	A	B	B	B	B	B	B	A	A	A	A	A	A	B	B	B	B	B	A	B	-	B	A	A	A	-	B	A	A	A	B	B	A	A	A	B	B
Chr05_18774186	325	C05-39	5	87.8	18774186	B	B	B	A	B	A	B	A	B	B	B	B	B	B	A	A	A	A	A	A	B	B	B	B	B	A	B	A	B	A	A	A	B	A	A	A	A	B	B	A	A	A	B	B
Chr05_19193224	326	C05-40	5	90.5	19193224	B	B	B	A	B	A	B	A	B	B	B	B	B	B	A	A	A	A	A	A	B	B	B	B	B	A	B	A	B	A	A	A	A	A	A	A	A	B	B	A	A	A	B	B
Chr05_19756062	327	C05-41	5	91.1	19756062	B	-	B	A	-	A	B	A	B	B	B	B	B	B	A	A	A	A	A	A	B	B	B	B	B	A	B	A	B	A	A	A	A	A	A	A	A	B	B	A	A	A	B	B
Chr05_20511989	328	C05-42	5	95.3	20511989	B	-	B	A	B	A	B	A	B	B	B	B	B	B	A	B	A	B	A	A	B	B	B	B	B	A	A	A	B	A	A	A	A	A	A	A	A	A	B	A	A	A	B	B
Chr05_21549632	329	C05-43	5	99.1	21549632	B	-	B	A	B	A	B	A	B	B	B	B	B	B	A	B	A	B	A	A	B	B	B	B	B	B	A	-	B	A	A	A	A	A	A	A	A	A	B	A	A	A	B	B
Chr05_21699536	330	C05-44	5	100.9	21699536	B	-	B	A	B	A	B	A	B	B	B	B	B	B	A	B	A	B	A	A	B	B	B	B	B	B	A	-	B	A	B	A	A	A	A	A	A	A	B	A	A	A	B	B
Chr05_22277082	331	C05-45	5	102.1	22277082	B	-	B	A	B	A	B	A	B	B	B	B	B	B	A	B	A	B	A	A	B	B	B	B	B	B	A	-	B	A	B	A	A	A	A	A	A	A	B	A	A	A	B	B
Chr05_23284477	332	C05-46	5	105.9	23284477	B	A	A	A	-	A	B	A	B	A	B	B	B	B	B	B	A	B	A	A	A	B	B	B	B	B	A	A	B	A	B	A	A	A	A	A	A	A	A	A	A	A	A	B
Chr05_23550813	333	C05-47	5	109.2	23550813	B	B	B	A	B	A	B	A	B	A	B	B	B	B	B	B	A	B	A	A	A	B	B	B	B	B	A	A	B	A	B	A	A	A	A	A	A	A	B	A	A	A	A	B
Chr05_23865706	334	C05-48	5	110.8	23865706	B	B	B	A	B	A	B	A	B	A	B	B	B	B	B	B	A	B	A	A	A	A	B	B	B	B	A	A	B	A	B	A	A	A	A	A	A	A	B	A	A	B	A	B
Chr05_24127205	335	C05-49	5	113.1	24127205	B	-	A	A	B	A	B	A	B	A	B	B	B	B	B	B	A	B	A	A	A	A	B	B	B	A	A	A	B	A	B	A	A	A	A	A	A	A	B	A	A	B	A	B
Chr05_24387755	336	C05-50	5	118	24387755	B	A	B	A	B	A	B	A	B	A	B	B	B	B	B	A	A	B	A	A	A	A	B	B	B	B	A	A	B	A	B	A	A	A	A	A	A	A	B	A	A	B	A	B
Chr05_25014922	337	C05-51	5	119	25014922	B	A	B	A	B	A	B	A	B	A	B	B	B	B	B	A	A	B	A	A	A	A	B	B	B	B	A	A	B	A	B	A	A	A	B	A	A	A	B	A	A	B	A	B
Chr05_26031149	338	C05-52	5	122.3	26031149	B	-	B	A	B	A	B	A	B	A	B	B	B	B	B	A	A	B	A	A	A	A	B	B	B	B	A	A	A	A	B	A	A	A	A	A	A	A	B	A	A	B	A	B
Chr05_26943293	339	C05-53	5	127.6	26943293	B	A	A	A	B	A	B	A	B	A	B	B	B	B	B	A	A	B	A	A	A	A	B	B	B	B	A	A	A	A	B	A	B	A	A	A	A	A	B	A	A	B	A	A
Chr05_27258812	340	C05-54	5	131	27258812	B	A	A	A	B	A	B	A	A	A	A	B	B	B	B	A	A	B	A	A	B	A	B	B	B	B	A	A	A	A	B	A	B	A	A	A	A	A	B	A	A	B	A	A
Chr05_27372292	341	C05-55	5	133.7	27372292	B	B	A	A	B	A	B	A	A	A	A	B	B	B	B	A	A	B	A	A	B	A	B	B	B	B	B	A	A	A	B	A	B	A	A	A	A	A	B	A	A	B	A	A
Chr05_27460309	342	C05-56	5	136.7	27460309	B	B	A	A	B	A	B	A	A	A	A	B	B	B	A	A	A	B	A	A	B	A	B	B	B	B	B	A	A	A	B	A	B	A	A	A	A	A	B	A	A	B	A	A
Chr05_27955333	343	C05-57	5	142.4	27955333	B	B	A	A	B	B	B	A	A	A	A	B	B	B	A	A	A	B	A	A	B	A	B	B	B	A	B	A	A	A	B	A	B	A	B	A	A	A	B	A	A	B	A	A
Chr05_28558952	344	C05-58	5	148.6	28558952	B	B	A	A	B	B	B	A	A	A	A	B	B	B	A	A	A	B	B	A	B	A	-	B	B	B	B	-	A	A	B	A	B	A	B	A	A	A	B	A	A	B	B	A
Chr05_28674721	345	C05-59	5	150.9	28674721	B	B	A	A	B	B	B	A	A	B	A	B	B	B	A	A	A	B	B	A	B	A	B	A	B	B	B	-	A	-	B	A	B	A	B	A	B	A	B	A	A	B	B	A
Chr05_28896944	346	C05-60	5	156	28896944	B	B	A	A	B	B	B	A	A	B	A	B	B	B	A	A	A	B	B	A	B	A	A	A	B	B	B	A	A	A	B	A	B	A	B	A	A	B	B	B	A	B	B	A
Chr05_29208204	347	C05-61	5	159.1	29208204	B	B	A	A	B	B	B	A	A	B	A	B	A	B	A	A	A	B	B	A	B	A	A	A	B	B	B	-	A	A	B	A	B	A	B	A	B	B	B	B	A	B	B	A
Chr05_29332205	348	C05-62	5	160.9	29332205	B	B	A	A	B	B	B	A	A	B	A	B	A	A	A	A	A	B	B	A	B	A	A	A	B	B	B	B	A	-	B	A	B	A	B	A	B	B	B	B	A	B	B	A
Chr05_29481112	349	C05-63	5	163	29481112	A	B	A	A	B	B	B	A	A	-	A	B	A	A	A	A	A	B	B	A	B	A	A	A	B	B	-	A	A	A	B	A	A	A	B	A	B	B	B	B	A	B	B	A
Chr05_29581911	350	C05-64	5	164.6	29581911	A	B	A	A	B	B	B	A	A	B	A	B	A	A	A	A	A	B	B	A	B	A	A	A	B	B	B	-	A	A	B	A	B	A	B	A	-	B	B	B	B	B	B	A
Chr06_434807	351	C06-01	6	0	434807	A	B	A	B	B	A	A	A	A	B	A	A	A	A	B	B	A	B	B	A	B	A	B	B	A	B	A	A	A	B	A	B	A	B	B	B	A	A	B	B	B	A	A	A
Chr06_578838	352	C06-02	6	1.9	578838	A	B	A	B	B	A	-	A	A	B	A	A	A	A	B	B	A	B	B	A	B	-	B	B	A	B	A	A	A	B	A	B	A	A	B	B	A	A	B	B	B	A	A	A
Chr06_670333	353	C06-03	6	3.8	670333	A	B	A	B	B	A	B	A	A	B	A	A	A	A	B	A	A	B	B	A	B	A	B	B	A	B	A	A	A	B	A	B	A	A	B	B	A	A	B	B	B	A	A	A
Chr06_852623	354	C06-04	6	7.1	852623	A	B	A	B	B	A	B	A	A	B	A	A	A	A	B	A	A	B	A	A	B	A	B	B	A	B	A	A	A	B	A	B	A	A	B	B	A	A	B	B	B	A	A	A
Chr06_1340237	355	C06-05	6	11	1340237	A	B	A	B	A	A	B	A	A	B	A	A	A	A	A	A	A	B	A	A	B	A	B	A	A	B	A	A	A	A	A	B	A	A	B	B	A	A	B	B	B	A	A	A
Chr06_1745946	356	C06-06	6	13.4	1745946	A	B	A	B	B	A	B	A	A	B	A	A	A	A	A	A	A	B	A	A	B	A	B	A	A	B	A	A	A	B	A	B	B	A	B	B	A	A	B	B	B	A	A	A
Chr06_1942152	357	C06-07	6	15.8	1942152	A	B	B	B	B	A	B	A	A	B	A	A	A	A	A	A	A	B	A	A	B	A	B	A	A	B	A	A	A	-	A	A	B	A	B	B	A	A	B	B	B	A	A	A
Chr06_2140954	358	C06-08	6	17.6	2140954	A	B	B	B	B	A	B	A	A	B	A	A	A	A	A	A	A	B	A	A	B	B	B	A	A	B	A	A	A	B	A	A	B	A	B	B	A	A	B	B	B	A	A	A
Chr06_2270192	359	C06-09	6	19.4	2270192	A	B	B	B	B	A	B	A	A	B	A	A	A	A	A	B	A	B	A	A	B	B	B	A	A	B	A	A	A	B	A	A	B	A	B	B	A	A	B	B	B	A	A	A
Chr06_2766871	360	C06-10	6	22.4	2766871	A	B	B	B	B	A	B	A	A	B	A	A	A	A	A	B	A	B	A	A	B	B	B	A	A	B	A	A	A	B	A	A	B	A	B	B	A	A	B	B	B	A	A	A
Chr06_3234505	361	C06-11	6	27.1	3234505	A	A	B	B	B	A	A	A	A	B	A	A	A	A	A	B	B	B	A	A	B	A	B	A	A	B	A	-	A	-	A	A	B	A	B	B	A	A	B	B	B	A	A	A
Chr06_3569621	362	C06-12	6	29	3569621	A	A	B	B	A	A	A	A	A	B	A	A	A	A	A	B	B	B	A	A	A	A	B	A	A	B	A	A	A	A	A	A	B	A	B	B	A	A	B	-	B	A	A	A
Chr06_4048823	363	C06-13	6	32.2	4048823	A	A	B	B	B	A	A	A	A	B	A	A	A	A	A	B	B	B	A	A	A	B	B	A	A	B	A	A	A	-	A	A	B	A	B	B	A	A	B	B	B	A	A	A
Chr06_4412983	364	C06-14	6	35.4	4412983	A	A	B	B	B	A	A	A	A	B	A	A	A	A	A	B	B	B	A	A	A	B	B	A	A	B	B	A	A	-	A	A	B	A	B	B	A	A	B	B	B	A	A	A
Chr06_4523057	365	C06-15	6	36.6	4523057	A	A	B	B	B	A	A	B	A	B	A	A	A	A	A	B	B	B	A	A	A	B	B	A	A	B	B	A	A	B	A	A	B	A	B	B	A	A	B	B	B	A	A	A
Chr06_4926766	366	C06-16	6	37.7	4926766	A	A	B	B	B	A	A	B	A	B	A	A	A	A	A	B	B	B	A	A	A	B	B	A	A	B	B	A	A	B	A	A	B	A	B	B	A	A	B	B	B	A	A	A
Chr06_5028975	367	C06-17	6	38.2	5028975	A	A	B	B	B	A	A	B	A	B	A	A	A	A	A	B	B	B	A	A	A	B	B	A	A	B	B	A	A	B	A	A	B	A	B	B	A	A	B	B	B	A	A	A
Chr06_5159027	368	C06-18	6	40.7	5159027	A	A	B	B	A	A	A	B	A	B	A	A	A	A	B	B	A	B	A	A	A	B	B	A	A	B	B	A	A	-	A	A	B	A	B	B	A	A	B	B	B	A	A	A
Chr06_5689665	369	C06-19	6	45.3	5689665	A	A	B	B	A	A	A	B	A	B	A	A	B	A	B	B	A	A	A	A	A	B	B	A	A	B	B	A	A	B	A	A	B	A	A	B	A	A	B	B	B	A	A	A
Chr06_5835826	370	C06-20	6	46.3	5835826	A	A	B	B	A	A	A	B	A	B	A	A	B	A	B	B	A	A	A	A	A	B	B	A	A	B	B	A	A	B	A	A	B	A	A	B	A	A	B	B	B	A	A	A
Chr06_5974612	371	C06-21	6	47.3	5974612	A	A	B	B	A	A	A	B	A	B	A	A	B	A	A	B	A	A	A	A	A	B	B	A	A	B	B	A	A	B	A	A	-	A	A	B	B	A	B	B	B	A	A	A
Chr06_6389304	372	C06-22	6	48.4	6389304	A	B	-	B	A	A	A	B	A	B	A	A	B	A	A	B	A	A	A	A	A	B	B	-	A	B	B	A	A	B	A	A	B	A	A	B	B	A	B	B	B	A	A	A
Chr06_6671104	373	C06-23	6	54.7	6671104	A	B	A	A	A	A	A	B	A	B	A	A	B	A	A	B	A	A	A	A	A	A	B	A	A	B	B	A	A	B	A	A	B	A	A	B	B	A	B	B	B	A	A	A
Chr06_6922808	374	C06-24	6	57.7	6922808	A	A	-	A	A	A	A	B	A	B	A	B	B	A	A	B	A	A	A	A	A	A	B	A	A	B	B	A	A	B	A	A	B	A	A	B	B	A	B	B	A	A	A	A
Chr06_7594405	375	C06-25	6	60.7	7594405	A	A	A	A	A	A	A	B	A	B	A	B	B	A	A	B	A	A	A	A	A	A	B	A	A	A	B	B	A	-	A	A	B	A	A	B	B	A	B	B	A	A	A	A
Chr06_7699941	376	C06-26	6	62.3	7699941	A	A	-	A	A	A	A	B	A	B	A	B	B	A	A	B	A	A	A	A	A	A	B	A	A	A	B	B	A	-	A	A	B	A	A	B	B	A	B	B	A	A	A	A
Chr06_7931339	377	C06-27	6	63.3	7931339	A	A	A	A	A	A	A	B	A	B	A	B	B	A	A	B	A	A	A	A	A	A	B	A	A	A	B	B	A	B	A	A	B	A	A	B	B	A	B	B	A	A	A	A
Chr06_8015543	378	C06-28	6	65.4	8015543	A	A	-	A	A	A	A	A	A	B	A	B	B	A	A	B	A	A	A	A	A	B	B	A	A	A	B	B	A	B	A	A	B	A	A	B	B	A	B	B	A	A	A	A
Chr06_8178908	379	C06-29	6	67.5	8178908	A	A	B	A	B	A	A	A	A	B	A	B	B	A	A	B	A	A	A	A	-	B	B	A	A	A	B	A	A	B	A	A	B	A	A	B	B	A	B	B	A	A	A	A
Chr06_8230797	380	C06-30	6	69	8230797	A	A	-	A	A	A	A	A	A	B	A	B	B	A	A	A	A	A	A	A	A	B	B	A	A	A	B	A	A	B	A	A	B	A	A	B	B	A	B	B	A	A	A	A
Chr06_8371771	381	C06-31	6	70.8	8371771	A	A	A	A	A	A	A	A	A	B	A	B	B	B	A	A	A	A	A	A	A	B	B	A	A	A	B	A	A	-	A	A	B	A	A	B	B	A	B	B	A	A	A	A
Chr06_9655248	382	C06-32	6	75.7	9655248	B	A	B	A	A	A	A	A	A	B	A	B	B	A	B	A	A	A	A	B	A	B	B	A	A	A	B	A	A	A	A	A	B	A	A	A	B	A	B	B	A	A	A	A
Chr06_9805461	383	C06-33	6	78.4	9805461	B	A	B	A	A	A	A	A	A	B	A	B	B	A	A	A	A	A	A	B	B	B	B	A	A	A	B	A	A	B	A	A	B	A	A	A	B	A	B	B	A	A	A	A
Chr06_10184497	384	C06-34	6	80.5	10184497	B	A	B	A	A	A	A	A	B	B	A	B	B	A	B	A	A	A	A	B	B	B	B	A	A	A	B	A	A	B	A	A	A	A	A	A	B	A	B	-	A	A	A	A
Chr06_10906835	385	C06-35	6	83.8	10906835	B	A	B	A	A	A	A	A	B	B	A	B	B	B	B	A	A	A	A	B	B	B	B	A	A	A	B	A	A	B	A	A	B	A	A	A	B	A	B	B	A	A	A	A
Chr06_10972638	386	C06-36	6	84.8	10972638	B	A	B	A	A	A	A	A	B	B	A	B	B	B	B	A	A	A	A	B	B	B	B	A	B	A	B	A	A	B	A	A	B	A	A	A	B	A	B	B	A	A	A	A
Chr06_11990662	387	C06-37	6	86.6	11990662	B	A	A	A	A	A	A	A	B	B	A	B	B	B	B	A	A	A	A	B	B	B	B	A	-	A	B	A	A	B	A	A	B	A	A	A	B	A	B	B	A	A	A	B
Chr06_13962211	388	C06-38	6	89.7	13962211	B	A	A	A	A	A	A	A	B	B	A	A	B	B	B	A	A	A	A	B	B	B	B	A	A	A	B	A	A	B	A	A	A	A	A	A	B	A	B	B	A	A	A	B
Chr06_15039388	389	C06-39	6	91.6	15039388	B	A	A	A	A	A	A	A	B	B	A	B	B	B	B	A	A	A	-	B	B	B	B	A	A	A	B	A	A	B	A	A	A	A	A	A	B	A	B	B	A	A	A	B
Chr06_17383481	390	C06-40	6	93.5	17383481	B	A	A	A	A	A	A	A	B	B	A	A	B	B	B	A	A	A	B	B	B	B	B	A	A	A	B	A	A	B	A	A	A	A	A	A	B	A	B	B	A	A	A	B
Chr06_19824075	391	C06-41	6	97.4	19824075	B	A	A	A	A	A	A	A	B	B	A	A	B	B	B	A	A	B	-	B	B	-	A	A	A	A	B	A	A	B	A	A	A	A	A	A	B	A	B	B	A	A	A	B
Chr06_20645056	392	C06-42	6	101.3	20645056	B	A	A	A	A	A	B	A	B	A	A	A	B	B	B	A	A	B	B	B	B	-	A	A	A	A	B	A	A	B	A	A	A	A	A	A	B	A	B	B	B	A	A	B
Chr06_20951643	393	C06-43	6	102.3	20951643	B	A	A	A	A	A	B	A	B	B	A	A	B	B	B	A	A	B	-	B	B	B	A	A	A	A	B	A	A	B	A	A	A	A	A	A	B	A	B	B	B	A	A	B
Chr06_21002971	394	C06-44	6	104.1	21002971	B	A	A	A	A	A	B	B	B	-	A	A	B	B	B	A	A	B	-	B	B	-	A	A	A	A	B	A	A	B	A	A	A	A	A	A	B	A	B	B	B	A	A	B
Chr06_22953238	395	C06-45	6	113.8	22953238	B	A	A	A	B	A	A	B	B	A	A	A	B	B	B	A	A	A	-	B	B	A	A	A	A	A	B	A	A	B	A	B	B	A	A	A	B	B	-	B	B	A	A	B
Chr06_23096802	396	C06-46	6	114.3	23096802	B	A	A	A	B	A	A	B	B	A	A	A	B	B	B	A	A	A	-	B	B	A	A	A	A	A	B	A	A	B	A	B	B	A	A	A	B	B	-	B	B	A	A	B
Chr06_23169029	397	C06-47	6	114.8	23169029	B	A	A	A	B	A	A	B	B	A	A	A	B	B	B	A	A	A	B	B	B	A	A	A	A	A	B	A	A	B	A	B	B	A	A	A	B	A	B	B	B	A	A	B
Chr06_23273930	398	C06-48	6	117	23273930	B	B	A	A	B	A	A	B	B	A	B	A	B	B	B	B	A	A	-	B	B	A	A	A	A	A	B	A	A	B	A	B	B	A	A	A	B	A	-	B	B	A	A	B
Chr06_23396453	399	C06-49	6	118.1	23396453	B	B	A	A	B	A	A	B	B	A	B	A	B	B	B	B	A	A	-	B	B	A	A	A	A	A	B	A	A	B	A	B	B	A	A	A	B	A	-	B	B	A	A	B
Chr06_23856789	400	C06-50	6	119.7	23856789	B	B	A	A	B	A	A	B	B	A	B	A	B	B	B	B	A	A	-	B	B	A	A	A	A	A	B	A	A	B	A	B	B	A	A	A	B	A	-	B	B	A	A	B
Chr06_23963143	401	C06-51	6	121.9	23963143	B	B	A	B	B	A	A	B	B	A	B	A	B	B	B	B	A	A	-	B	B	A	A	A	A	A	B	A	A	B	A	B	B	A	A	A	B	A	-	B	B	A	A	B
Chr06_24845393	402	C06-52	6	132.2	24845393	B	B	A	B	B	A	A	-	A	A	B	A	A	B	B	B	A	A	B	B	B	B	A	A	A	A	B	A	A	A	B	A	A	A	A	A	B	A	-	-	B	A	A	B
Chr06_24900316	403	C06-53	6	133.4	24900316	B	B	A	B	B	A	A	B	B	A	B	A	A	B	B	B	A	A	-	B	B	-	A	A	A	A	B	A	A	A	B	A	A	A	A	A	B	A	-	B	B	A	A	B
Chr06_25104361	404	C06-54	6	136.5	25104361	B	B	A	B	B	A	A	B	A	A	B	A	A	B	A	B	A	A	-	B	B	B	A	A	A	A	B	A	A	A	B	A	A	A	A	A	B	A	-	B	B	A	A	B
Chr06_25193328	405	C06-55	6	137.7	25193328	B	B	A	B	B	A	A	B	B	A	B	A	A	B	A	B	A	A	A	B	B	B	A	A	A	A	B	A	A	A	B	A	A	A	A	A	B	A	A	B	B	A	A	B
Chr06_26026853	406	C06-56	6	141.6	26026853	B	B	A	B	B	A	A	B	B	A	B	A	A	B	A	B	A	A	A	B	A	B	B	A	A	A	B	A	A	A	B	A	A	A	A	A	B	A	A	B	B	A	A	B
Chr06_26410994	407	C06-57	6	144.3	26410994	B	B	A	B	B	A	A	B	B	A	B	A	A	B	A	B	A	A	A	B	A	B	B	A	A	A	B	A	A	A	B	A	B	A	A	A	B	A	A	B	A	A	A	B
Chr06_26658129	408	C06-58	6	147.5	26658129	B	B	A	B	B	A	A	B	B	A	B	A	A	B	A	B	A	A	A	B	A	B	B	-	A	B	-	A	A	-	B	A	B	A	A	A	B	A	A	B	A	A	A	B
Chr06_26797636	409	C06-59	6	148.1	26797636	B	B	A	B	B	A	A	B	B	A	B	A	A	B	A	B	A	A	A	B	A	B	B	B	A	A	B	A	A	A	B	A	B	A	A	A	B	A	A	B	A	A	A	B
Chr06_27274830	410	C06-60	6	152.6	27274830	B	B	A	B	B	A	A	B	B	A	B	A	A	-	A	B	A	A	A	B	A	B	B	-	A	B	-	A	A	-	B	A	B	A	A	A	B	A	A	B	A	A	A	B
Chr06_27438277	411	C06-61	6	155.6	27438277	B	B	A	B	B	A	A	B	B	A	B	A	A	-	A	B	A	A	A	B	A	B	A	-	A	A	-	A	A	A	B	A	B	A	A	A	B	A	A	-	A	A	A	B
Chr06_27823824	412	C06-62	6	158.6	27823824	B	B	A	B	B	A	A	B	B	A	B	A	A	-	B	B	A	A	A	B	A	B	A	B	A	A	B	A	A	A	B	A	B	A	A	A	B	A	A	A	A	A	A	B
Chr06_28048029	413	C06-63	6	166.3	28048029	B	B	A	B	A	A	A	B	B	A	B	A	A	B	B	B	A	A	A	B	A	A	A	A	A	A	B	A	B	A	B	A	B	A	A	A	B	A	A	A	A	A	A	B
Chr06_28143350	414	C06-64	6	168.6	28143350	B	B	A	B	A	A	A	B	B	A	B	A	A	B	B	B	A	A	A	B	A	A	A	B	A	A	-	A	B	A	A	A	B	A	A	A	B	A	A	A	A	A	A	B
Chr06_28375292	415	C06-65	6	169.4	28375292	B	B	A	B	A	A	A	B	B	A	B	A	A	B	B	B	A	A	A	B	A	-	A	-	A	A	-	A	B	A	A	A	B	A	A	A	B	A	A	A	A	A	A	B
Chr06_28514308	416	C06-66	6	174.6	28514308	B	B	A	B	A	A	A	B	B	A	B	A	B	B	B	B	A	A	A	B	A	B	A	A	A	A	A	A	A	A	A	A	B	A	A	A	B	A	A	A	A	A	A	B
Chr06_28926772	417	C06-67	6	177.9	28926772	B	B	B	B	A	A	A	B	B	A	B	A	B	B	B	B	A	A	A	B	A	B	A	B	A	A	B	A	B	A	A	A	B	A	A	A	B	A	A	A	A	A	A	B
Chr06_29024932	418	C06-68	6	180.6	29024932	B	A	B	B	A	A	A	B	B	A	B	A	B	B	B	B	A	A	A	B	A	B	A	A	A	A	A	A	A	A	A	A	B	A	A	A	B	A	A	A	A	A	A	B
Chr06_29647461	419	C06-69	6	184.5	29647461	B	B	B	B	A	A	A	B	B	A	A	A	B	B	B	B	A	A	A	B	A	B	A	A	A	A	-	A	B	A	A	A	B	-	A	A	B	A	A	A	A	A	A	B
Chr06_29756458	420	C06-70	6	186.6	29756458	B	A	B	B	A	A	A	B	B	A	A	A	B	B	B	B	A	A	A	B	A	B	A	A	A	A	A	A	A	A	A	A	B	A	B	A	B	A	A	A	A	A	A	B
Chr06_29927342	421	C06-71	6	188.1	29927342	B	-	B	B	A	A	A	B	B	A	A	A	B	B	B	B	A	A	A	B	A	-	A	A	A	A	-	A	-	A	A	A	B	A	B	A	B	A	A	A	A	A	A	B
Chr06_30031172	422	C06-72	6	189.6	30031172	B	-	B	B	A	A	A	B	B	A	A	A	B	B	B	B	A	A	A	B	A	-	A	A	A	A	-	A	-	A	A	A	B	A	B	A	B	A	A	A	A	A	A	B
Chr06_30141157	423	C06-73	6	191.9	30141157	B	B	B	B	A	A	A	B	B	A	A	A	B	B	B	B	A	A	A	B	A	B	A	A	A	A	B	A	B	B	A	A	B	A	B	A	B	A	A	A	A	A	A	B
Chr06_30844531	424	C06-74	6	196.4	30844531	B	A	B	B	A	A	A	B	B	A	A	A	A	B	B	B	A	A	A	B	A	A	A	A	A	A	A	A	A	A	A	B	B	A	B	A	B	A	A	A	A	A	A	B
Chr06_30957154	425	C06-75	6	197.4	30957154	B	A	B	B	A	A	A	B	B	A	A	A	A	B	B	B	A	A	A	B	A	A	B	A	A	A	A	A	A	A	A	B	B	A	B	A	B	A	A	A	A	A	A	B
Chr06_31198202	426	C06-76	6	198.5	31198202	A	-	B	B	A	A	A	B	B	A	A	A	A	B	B	B	A	A	A	B	A	-	B	A	A	A	A	A	-	A	A	B	B	A	B	A	B	A	A	A	A	A	A	B
Chr07_465881	427	C07-01	7	0	465881	B	B	A	A	B	A	A	A	A	B	B	B	A	B	B	A	B	A	B	B	B	A	B	B	A	A	A	A	A	B	B	A	B	B	B	A	A	A	B	B	A	A	A	A
Chr07_687811	428	C07-02	7	4.1	687811	B	B	A	A	B	A	A	A	A	-	B	B	A	B	B	A	B	A	B	B	A	A	B	B	A	A	A	A	A	-	B	A	B	B	B	A	A	A	B	B	A	A	A	A
Chr07_788398	429	C07-03	7	7.3	788398	B	B	A	A	A	A	A	A	A	A	B	B	A	B	B	A	B	A	A	B	A	A	B	B	A	A	A	A	A	A	B	A	B	B	B	A	A	A	B	B	A	A	A	A
Chr07_864507	430	C07-04	7	15	864507	B	B	A	A	B	A	A	A	A	B	A	B	A	B	B	A	B	A	B	B	B	A	B	B	A	A	A	A	A	B	B	A	B	B	B	A	A	A	B	B	A	A	A	A
Chr07_972961	431	C07-05	7	16.1	972961	A	B	A	A	B	A	A	A	A	-	A	B	A	B	B	A	B	A	B	B	B	A	B	B	A	A	A	A	A	B	B	A	B	B	B	A	A	A	B	B	A	A	A	A
Chr07_1580674	432	C07-06	7	22.4	1580674	B	B	A	A	B	A	A	B	A	A	B	B	A	B	B	A	B	A	A	B	B	A	B	B	A	A	A	A	A	B	B	A	B	B	B	A	A	A	B	B	A	A	A	A
Chr07_1641213	433	C07-07	7	25.1	1641213	B	B	A	A	B	A	A	B	A	B	B	B	A	B	B	A	B	A	A	B	B	A	B	B	A	A	A	A	A	B	B	A	B	B	B	A	A	A	B	B	B	A	A	A
Chr07_1835464	434	C07-08	7	26.7	1835464	B	B	A	A	B	A	A	B	A	-	B	B	A	B	B	A	B	A	A	B	B	A	B	B	A	A	A	A	A	B	B	A	B	B	B	A	A	A	B	B	B	A	A	A
Chr07_1890510	435	C07-09	7	28.8	1890510	B	B	A	A	B	A	A	B	A	B	B	B	A	B	B	A	B	A	A	B	B	A	B	B	A	A	A	A	A	B	B	A	B	B	B	A	A	A	B	B	A	A	A	A
Chr07_2101855	436	C07-10	7	32.3	2101855	B	B	A	B	B	A	A	B	A	B	B	B	A	B	B	A	B	A	A	B	B	B	B	B	A	A	A	A	A	B	B	A	B	B	B	A	A	A	B	B	B	A	A	A
Chr07_2311985	437	C07-11	7	35.3	2311985	B	B	A	B	B	B	A	B	A	B	B	B	A	B	B	A	B	A	A	B	B	B	B	B	A	A	A	-	A	B	B	A	B	B	B	A	A	A	B	B	B	A	A	A
Chr07_2969407	438	C07-12	7	46.1	2969407	B	B	A	B	A	B	A	A	A	B	B	B	A	B	B	A	B	A	A	A	A	B	B	B	A	A	A	-	A	-	B	A	B	B	B	A	A	B	B	B	B	A	A	B
Chr07_3211912	439	C07-13	7	50	3211912	B	B	A	B	A	A	A	B	A	B	B	B	A	B	B	A	B	A	A	A	A	B	B	B	A	A	A	-	A	-	A	A	B	B	B	A	A	B	B	B	B	A	A	B
Chr07_3727247	440	C07-14	7	52.7	3727247	B	B	A	B	A	A	A	B	A	B	B	B	A	B	B	A	B	A	A	A	A	B	B	B	A	A	A	-	A	B	A	A	B	B	B	A	A	B	A	B	B	A	A	B
Chr07_3855509	441	C07-15	7	54.3	3855509	B	B	A	B	A	A	A	B	A	B	B	B	A	B	B	A	B	A	A	A	A	B	B	B	A	A	A	-	A	B	A	A	B	B	B	A	A	B	A	B	B	A	A	B
Chr07_4093339	442	C07-16	7	59.7	4093339	B	B	A	B	A	A	A	B	A	B	B	B	A	B	B	A	B	A	A	A	A	A	A	A	A	A	A	A	A	B	A	A	B	B	B	A	A	A	A	-	B	A	A	B
Chr07_5129207	443	C07-17	7	67.2	5129207	B	B	A	B	A	A	A	B	A	A	B	-	A	B	B	A	B	B	A	A	A	A	A	A	A	A	A	-	B	B	A	A	B	B	B	A	A	A	A	A	B	A	A	B
Chr07_5985096	444	C07-18	7	74	5985096	B	-	A	A	A	A	A	B	A	A	B	A	A	B	B	A	B	B	A	A	A	B	A	A	A	A	A	B	B	B	A	A	B	B	B	A	B	A	A	A	B	A	A	A
Chr07_7040885	445	C07-19	7	78.8	7040885	B	A	A	A	A	A	A	B	A	A	B	B	A	B	B	A	A	B	A	A	A	B	A	A	B	A	A	A	B	B	A	A	B	B	B	A	B	A	A	A	B	A	A	A
Chr07_7143715	446	C07-20	7	81.5	7143715	B	A	A	A	A	A	A	B	A	A	B	A	A	B	B	B	A	B	A	A	A	B	A	A	B	A	A	A	B	A	A	A	B	B	B	A	B	A	A	A	B	A	A	A
Chr07_7798814	447	C07-21	7	84.6	7798814	B	A	A	A	A	A	A	B	A	A	B	A	A	B	B	B	A	B	A	A	A	B	A	A	B	A	A	A	B	-	A	A	B	B	B	A	B	A	A	A	B	A	A	A
Chr07_8245668	448	C07-22	7	86.4	8245668	B	A	A	A	A	A	A	B	A	A	B	A	A	B	B	B	A	A	A	A	A	B	A	A	B	A	A	A	B	B	A	A	B	B	B	A	B	A	A	A	B	A	A	A
Chr07_9005705	449	C07-23	7	89.7	9005705	B	A	A	A	A	A	A	B	A	A	B	A	A	B	B	B	A	A	A	A	A	B	A	A	B	A	A	A	B	B	A	A	A	B	B	A	B	A	A	A	B	B	A	B
Chr07_10304514	450	C07-24	7	90.7	10304514	B	A	A	A	A	A	A	B	A	A	B	-	A	B	B	B	A	A	A	A	A	B	A	A	B	A	A	A	B	-	A	A	A	B	B	A	B	A	A	A	B	B	A	B
Chr07_14507911	451	C07-25	7	91.9	14507911	B	A	A	A	A	A	A	B	A	A	B	A	A	B	B	B	A	A	A	A	A	B	A	A	B	A	A	A	B	B	A	A	A	B	B	A	B	A	A	A	B	B	A	B
Chr07_16122641	452	C07-26	7	94.8	16122641	B	A	A	A	A	A	A	B	A	A	B	A	A	B	B	B	A	A	A	A	A	B	A	A	B	A	A	A	B	-	A	A	A	B	B	-	B	A	A	A	B	B	A	B
Chr07_16957923	453	C07-27	7	97.9	16957923	B	A	A	A	-	A	A	B	A	A	B	A	A	B	B	A	A	A	A	A	-	B	A	A	B	A	A	B	B	B	A	A	A	B	B	B	B	A	A	B	B	A	A	B
Chr07_17532685	454	C07-28	7	103.6	17532685	B	A	A	A	A	A	A	B	A	A	A	A	A	B	B	A	B	A	A	A	A	B	A	A	B	A	A	B	B	A	A	A	A	B	B	B	B	A	A	B	B	-	A	B
Chr07_17819132	455	C07-29	7	107.2	17819132	B	A	A	A	A	A	A	B	B	A	A	A	A	B	B	A	B	A	A	A	B	B	A	A	B	A	A	B	B	A	A	A	A	B	B	B	B	A	A	B	B	B	A	B
Chr07_18821993	456	C07-30	7	110.5	18821993	B	A	A	A	A	A	A	B	B	A	A	A	A	B	B	A	B	A	A	A	B	B	A	A	A	A	A	B	B	A	A	A	A	B	B	B	B	A	A	B	B	-	A	B
Chr07_18929010	457	C07-31	7	111.5	18929010	B	A	A	A	A	A	A	B	B	A	A	A	A	B	B	B	B	A	A	A	B	B	A	A	A	A	A	B	B	A	A	A	A	B	B	B	B	A	A	B	B	B	A	B
Chr07_19614933	458	C07-32	7	113.6	19614933	B	A	A	A	A	A	A	B	B	B	A	A	A	B	B	B	B	A	A	A	B	A	A	A	A	A	A	B	B	A	A	A	A	B	B	B	B	A	A	B	B	-	B	B
Chr07_20133621	459	C07-33	7	120	20133621	B	A	A	B	A	B	A	B	B	B	A	B	A	B	B	B	B	A	A	A	B	A	A	A	A	A	A	B	B	B	A	A	A	B	B	B	B	A	A	B	B	-	B	B
Chr07_21267405	460	C07-34	7	123.9	21267405	B	A	A	B	A	A	A	A	B	B	A	B	B	B	B	B	B	A	A	A	B	A	A	A	A	A	A	B	B	B	A	A	A	B	B	B	B	A	A	B	B	B	B	B
Chr07_21438614	461	C07-35	7	124.9	21438614	B	A	A	B	A	A	A	A	B	B	A	B	B	B	B	B	B	A	A	A	B	-	A	A	A	A	A	B	B	B	A	A	A	B	B	B	B	A	A	B	B	B	B	B
Chr07_22321208	462	C07-36	7	126.5	22321208	B	A	B	B	A	A	A	A	B	B	A	B	B	B	B	B	B	A	A	A	B	-	A	A	A	A	A	B	B	-	A	A	B	B	B	B	B	A	A	B	B	B	B	B
Chr07_22701198	463	C07-37	7	128.3	22701198	B	A	B	B	A	A	A	A	B	B	A	B	B	B	B	B	B	B	A	A	B	-	A	A	A	A	A	B	B	B	A	A	B	B	B	B	B	A	A	B	B	B	B	B
Chr07_22963723	464	C07-38	7	129.1	22963723	B	A	B	B	-	A	A	A	B	B	A	B	B	B	B	B	B	B	A	A	B	-	A	A	A	A	A	B	B	B	A	A	B	B	B	B	B	A	A	B	B	B	B	B
Chr07_23802968	465	C07-39	7	130.7	23802968	B	A	B	B	B	A	B	A	B	B	A	B	B	B	B	B	B	B	A	A	B	-	A	A	A	A	A	B	B	B	A	A	B	B	B	B	B	A	A	B	B	B	B	B
Chr07_24282476	466	C07-40	7	133.7	24282476	B	A	B	-	B	A	B	A	B	B	A	B	B	A	B	B	B	B	A	A	B	-	A	A	A	A	A	-	B	B	A	A	B	A	B	B	B	A	A	B	B	B	A	B
Chr07_24341694	467	C07-41	7	134.4	24341694	B	A	B	A	B	A	B	A	B	B	A	B	B	A	B	B	B	B	A	A	B	A	A	A	A	A	A	A	B	B	A	A	B	A	B	B	B	A	A	B	B	B	A	B
Chr07_24980850	468	C07-42	7	143.7	24980850	B	A	B	B	B	A	B	A	B	-	A	B	B	A	B	B	B	B	A	A	B	-	A	A	A	A	A	-	B	B	A	B	B	A	B	B	B	A	A	A	B	B	A	A
Chr07_25681759	469	C07-43	7	149.8	25681759	B	A	B	A	B	A	B	A	B	A	A	B	A	A	A	B	B	B	A	A	B	-	A	A	A	B	A	B	-	B	A	B	B	A	B	B	B	A	A	A	B	B	A	A
Chr07_26090629	470	C07-44	7	156.1	26090629	A	B	B	A	A	A	B	A	B	A	A	B	A	A	A	B	B	B	B	A	B	-	A	A	A	B	A	B	A	B	A	B	B	A	B	A	B	A	A	B	A	B	A	A
Chr07_26517299	471	C07-45	7	163.4	26517299	A	B	B	A	B	A	B	A	B	A	A	B	A	A	A	B	B	B	B	A	B	A	A	A	A	B	A	A	A	B	A	B	B	A	A	A	B	A	A	B	B	B	A	A
Chr07_27025245	472	C07-46	7	168	27025245	A	B	B	A	B	A	B	A	B	B	A	B	A	A	A	B	B	B	B	A	B	A	A	A	A	B	A	-	A	B	A	B	B	A	A	A	B	-	A	B	B	B	A	A
Chr07_27482266	473	C07-47	7	169.4	27482266	A	B	B	B	B	A	B	A	B	B	A	B	A	A	A	B	B	B	B	A	B	A	A	A	A	B	A	B	A	B	A	B	B	A	A	A	B	B	A	B	B	B	A	A
Chr07_27625436	474	C07-48	7	170.1	27625436	A	B	B	B	B	A	B	A	B	B	A	B	A	A	A	B	A	B	B	A	B	A	A	A	A	B	A	-	A	B	A	B	B	A	A	A	B	-	A	B	B	B	A	A
Chr07_27848844	475	C07-49	7	173.9	27848844	A	B	B	B	B	B	B	A	B	B	A	B	A	A	A	B	A	B	B	A	B	A	A	A	A	B	A	-	A	B	A	B	B	A	A	A	B	-	A	B	B	A	A	A
Chr07_28003048	476	C07-50	7	175.3	28003048	A	B	B	B	B	B	B	A	B	B	A	B	A	A	A	B	A	B	B	A	B	A	A	A	A	B	A	A	A	-	A	B	B	A	A	A	B	A	A	B	B	A	A	A
Chr07_28269536	477	C07-51	7	177.5	28269536	A	B	B	A	B	B	B	A	B	B	A	B	A	A	A	B	A	B	B	A	B	A	A	A	A	B	A	-	A	B	A	B	B	A	A	A	B	-	A	B	B	A	A	A
Chr07_28489727	478	C07-52	7	182.2	28489727	A	B	B	A	B	B	B	A	B	B	A	B	A	A	B	B	B	B	B	A	B	A	A	A	A	B	A	-	A	B	A	B	B	A	A	B	B	-	A	B	B	A	A	A
Chr07_28751660	479	C07-53	7	182.7	28751660	A	B	B	A	B	A	B	A	B	B	A	B	A	A	B	B	B	B	B	A	B	A	A	A	A	B	A	-	A	B	A	B	B	A	A	B	B	-	A	B	B	A	A	A
Chr08_14068	480	C08-01	8	0	14068	B	B	A	A	A	B	B	B	B	B	A	A	B	A	A	B	A	B	B	A	A	A	B	A	B	A	B	-	B	A	B	B	B	B	B	A	A	A	A	B	B	A	A	B
Chr08_109686	481	C08-02	8	1.6	109686	-	B	A	A	A	B	B	B	B	B	A	A	B	A	A	B	A	B	B	A	A	A	B	A	B	A	B	B	B	A	B	B	B	B	B	A	A	B	A	B	B	A	A	B
Chr08_247025	482	C08-03	8	2.4	247025	B	B	A	A	A	B	B	B	B	B	A	A	B	A	A	B	A	B	B	A	A	A	B	A	B	A	B	-	B	A	B	B	B	B	B	A	A	B	A	B	B	A	A	B
Chr08_342898	483	C08-04	8	5.9	342898	B	B	A	A	A	B	B	B	B	B	A	A	B	A	A	B	A	B	B	A	A	A	B	A	B	A	B	A	B	A	B	B	B	B	B	A	A	B	A	B	B	A	A	B
Chr08_396624	484	C08-05	8	6.6	396624	B	B	A	A	A	A	B	B	B	B	A	A	B	A	A	B	A	B	B	A	A	A	B	A	B	A	B	A	B	A	B	B	B	B	B	A	A	B	A	B	B	A	A	B
Chr08_466918	485	C08-06	8	7.7	466918	B	B	A	A	A	A	A	B	B	B	A	A	B	A	A	B	A	B	B	A	A	A	B	A	B	A	B	A	B	A	B	B	B	B	B	A	A	B	A	-	B	A	A	B
Chr08_512142	486	C08-07	8	9	512142	B	B	A	A	A	A	A	B	B	B	A	A	B	A	A	B	A	B	B	A	A	A	B	A	B	A	B	A	B	A	B	B	B	B	B	A	A	B	B	A	B	A	A	B
Chr08_541445	487	C08-08	8	10.2	541445	B	B	A	A	A	A	A	B	B	B	A	A	B	A	A	B	A	B	B	A	A	A	B	A	B	A	B	A	B	A	B	B	B	B	B	A	A	B	B	-	B	A	A	B
Chr08_558745	488	C08-09	8	11.4	558745	B	B	A	A	A	A	A	B	B	B	A	A	B	A	A	B	A	B	B	A	A	B	B	A	B	A	B	A	B	A	B	B	B	B	B	A	A	B	B	-	B	A	A	B
Chr08_795287	489	C08-10	8	13.2	795287	B	B	A	A	A	A	A	B	B	B	A	A	B	A	A	B	A	B	B	A	A	B	B	A	B	A	B	A	B	A	B	B	B	B	B	A	A	B	B	-	B	A	A	B
Chr08_827360	490	C08-11	8	14.2	827360	B	B	A	A	A	A	A	B	B	B	A	A	B	A	A	B	A	B	B	A	A	B	B	A	B	A	B	A	B	A	B	B	B	B	B	A	A	B	B	-	B	A	A	B
Chr08_967736	491	C08-12	8	16.5	967736	B	B	B	A	A	A	A	B	B	B	A	A	B	A	A	B	A	B	B	A	A	B	B	A	B	A	B	A	B	A	B	B	B	B	B	A	A	B	B	-	B	A	A	B
Chr08_1018350	492	C08-13	8	17.6	1018350	B	B	B	A	A	A	A	B	B	B	A	A	B	A	A	B	A	B	B	A	A	B	B	A	B	A	B	A	B	A	B	B	B	B	B	A	A	B	-	A	B	A	A	B
Chr08_1085714	493	C08-14	8	20.3	1085714	B	B	B	A	A	A	A	B	B	-	A	A	B	A	A	B	A	B	B	A	A	B	B	A	B	A	B	A	B	A	B	B	B	B	B	A	A	B	B	-	A	A	B	B
Chr08_1140813	494	C08-15	8	21.6	1140813	B	B	B	A	A	A	A	B	B	A	A	A	B	A	A	B	A	B	B	A	A	B	B	A	B	A	B	A	B	A	B	B	B	B	B	A	A	B	B	A	A	A	B	B
Chr08_1612495	495	C08-16	8	24.1	1612495	B	B	B	A	A	A	A	B	B	-	A	A	B	A	A	B	A	B	B	A	A	B	B	A	B	A	B	A	B	A	B	B	B	B	B	A	A	B	B	-	A	B	B	B
Chr08_1666610	496	C08-17	8	25.3	1666610	B	B	B	A	A	A	A	B	B	A	A	A	B	A	A	B	A	B	B	A	A	B	B	A	B	A	B	A	B	A	B	B	B	B	B	A	A	B	B	A	A	B	B	B
Chr08_1786237	497	C08-18	8	26.3	1786237	B	B	B	A	A	A	A	B	B	A	A	A	B	A	A	B	A	B	B	A	A	B	B	A	B	A	B	A	B	A	B	B	B	B	B	A	B	B	B	A	A	B	B	B
Chr08_2003568	498	C08-19	8	28.4	2003568	B	B	B	A	A	A	A	A	B	B	A	A	B	A	A	B	A	B	B	A	A	B	B	A	B	A	B	A	B	A	B	B	B	B	B	A	B	B	B	B	A	B	B	B
Chr08_2079659	499	C08-20	8	31.1	2079659	B	B	B	A	A	A	A	A	B	B	A	A	B	A	B	B	A	B	B	A	A	B	B	A	B	A	B	A	B	A	B	B	B	B	B	A	B	B	B	A	A	B	B	B
Chr08_2278173	500	C08-21	8	34.1	2278173	B	B	B	A	A	A	A	A	B	-	A	A	B	A	-	B	A	B	B	A	A	B	B	A	B	A	B	A	B	A	B	B	B	B	B	A	B	B	B	-	A	B	B	B
Chr08_2333645	501	C08-22	8	34.8	2333645	B	B	B	A	A	B	A	A	B	A	A	A	B	A	A	B	A	B	B	A	A	B	B	A	B	A	B	A	B	A	B	B	B	B	B	A	B	B	B	A	A	B	B	B
Chr08_2818142	502	C08-23	8	39.3	2818142	B	B	B	A	B	B	A	A	B	B	A	A	B	A	B	B	A	B	B	A	A	B	B	B	B	A	B	A	B	A	B	B	B	B	B	A	B	A	B	B	A	B	B	B
Chr08_3297919	503	C08-24	8	47.5	3297919	B	B	B	A	A	B	B	A	B	B	A	A	B	A	B	B	A	A	B	A	A	B	B	B	B	B	B	A	B	A	B	B	B	B	B	A	A	A	B	B	A	B	B	B
Chr08_3367135	504	C08-25	8	51.9	3367135	B	B	B	A	A	B	B	A	B	A	A	A	B	A	-	B	A	A	B	A	A	B	B	B	B	B	B	A	B	A	B	B	B	B	B	A	A	A	B	A	A	B	A	B
Chr08_3544057	505	C08-26	8	55.4	3544057	B	B	B	A	B	B	B	A	B	A	A	B	B	A	A	B	A	A	B	A	A	B	B	B	B	B	B	A	B	B	B	B	B	B	B	A	B	A	B	B	A	B	A	B
Chr08_3720330	506	C08-27	8	60.5	3720330	B	B	B	A	B	B	B	A	B	B	A	A	B	A	B	B	A	A	B	A	-	B	B	B	B	B	B	A	B	-	B	B	B	B	B	A	A	A	B	B	A	B	B	B
Chr08_4394130	507	C08-28	8	67.5	4394130	B	B	A	A	B	B	B	A	B	B	A	B	B	B	A	B	A	A	A	A	A	B	B	B	B	B	B	A	B	B	B	B	B	B	B	A	B	A	B	B	A	B	A	B
Chr08_4627506	508	C08-29	8	70.8	4627506	B	B	A	A	B	B	B	A	B	B	A	B	B	B	B	B	A	A	A	A	A	B	B	B	B	B	B	A	B	B	B	B	B	B	B	A	B	A	B	B	A	B	B	B
Chr08_5278973	509	C08-30	8	72.9	5278973	B	B	B	A	B	B	B	A	B	B	A	B	B	B	B	B	B	A	A	A	A	B	B	B	B	B	B	A	B	B	B	B	B	B	B	A	B	A	B	B	A	B	B	B
Chr08_5757773	510	C08-31	8	74.8	5757773	B	B	B	A	B	B	B	A	B	B	B	B	B	B	B	B	B	A	A	A	A	B	B	B	B	B	B	A	B	B	B	B	B	B	B	A	B	A	B	B	A	B	B	B
Chr08_5849532	511	C08-32	8	76.1	5849532	B	B	B	A	B	B	B	A	B	B	B	B	B	B	B	B	B	A	A	A	A	B	B	A	B	B	B	A	B	B	B	B	B	B	B	A	B	A	B	B	A	B	B	B
Chr08_6141939	512	C08-33	8	79.4	6141939	B	A	B	A	A	B	B	A	B	B	B	B	B	B	B	B	B	A	A	A	A	B	B	A	B	B	B	A	B	A	B	B	B	B	A	A	B	A	B	B	A	B	B	B
Chr08_6195179	513	C08-34	8	80.4	6195179	B	A	B	A	B	B	B	A	B	B	B	B	B	B	B	B	B	A	A	A	A	B	B	A	B	B	B	A	B	B	B	B	B	B	A	A	B	A	B	B	A	B	B	B
Chr08_6299529	514	C08-35	8	82.4	6299529	B	A	B	A	B	B	B	A	B	-	B	B	B	B	B	B	B	A	A	A	A	B	B	A	B	B	B	A	B	B	B	B	B	B	A	A	B	B	B	B	A	B	-	B
Chr08_6541924	515	C08-36	8	85.1	6541924	B	A	B	A	B	B	B	A	B	-	B	B	B	B	B	B	B	A	A	A	A	B	B	A	B	B	B	A	B	B	B	B	B	B	A	A	B	B	B	B	A	B	-	B
Chr08_7744806	516	C08-37	8	88.5	7744806	B	A	B	A	A	B	B	A	B	A	B	B	B	B	B	B	B	A	A	A	A	B	B	A	B	B	B	A	B	B	B	B	B	B	A	A	B	B	B	B	A	B	A	B
Chr08_8485993	517	C08-38	8	90.1	8485993	B	A	B	A	B	B	B	A	B	A	B	B	B	B	B	B	B	A	A	A	A	B	B	A	B	B	B	A	B	B	B	B	B	B	A	A	B	B	B	B	A	B	A	B
Chr08_8636228	518	C08-39	8	92.4	8636228	B	A	B	A	B	B	B	A	B	B	B	B	B	B	B	B	B	A	A	A	A	B	B	A	B	B	B	A	B	B	B	B	B	B	A	A	B	B	B	B	A	B	B	B
Chr08_8837877	519	C08-40	8	95.3	8837877	B	A	B	A	B	B	B	A	B	A	B	B	B	B	B	B	B	A	A	A	A	B	B	A	B	B	B	A	B	B	B	B	B	B	A	A	B	B	B	B	A	B	A	B
Chr08_9431814	520	C08-41	8	98.8	9431814	B	A	B	A	B	B	B	A	B	A	B	B	B	B	B	A	B	A	A	A	A	B	B	A	B	B	B	A	B	B	B	B	B	B	A	A	B	B	B	B	B	B	B	B
Chr08_15386799	521	C08-42	8	101.6	15386799	B	A	B	A	B	B	B	A	B	A	B	B	B	B	B	A	B	A	A	A	A	B	B	A	B	B	B	A	B	B	B	B	B	B	A	A	B	B	B	B	B	B	A	B
Chr08_16586607	522	C08-43	8	102.1	16586607	B	A	B	A	B	B	B	B	B	A	B	B	B	B	B	A	B	A	A	A	A	B	B	A	B	B	B	A	B	B	B	B	B	B	A	A	B	B	B	B	B	B	A	B
Chr08_21760182	523	C08-44	8	124.3	21760182	B	A	B	A	B	B	A	B	B	A	B	B	B	A	B	A	B	B	B	B	A	B	B	A	B	A	B	A	B	B	B	A	A	A	B	B	B	B	A	B	B	A	B	B
Chr08_21866269	524	C08-45	8	125.6	21866269	B	A	B	A	B	B	A	B	B	A	B	B	B	A	B	A	B	B	B	B	A	B	B	A	B	A	B	A	B	B	B	A	A	A	B	B	B	B	A	B	B	A	A	B
Chr08_22187288	525	C08-46	8	126.9	22187288	B	A	B	A	B	B	A	B	B	A	B	B	B	A	B	A	B	B	B	B	A	B	B	A	B	A	B	A	B	B	B	A	A	A	B	B	B	B	A	B	B	A	B	B
Chr08_22245988	526	C08-47	8	131.3	22245988	B	A	-	A	A	B	A	B	B	A	B	B	B	A	B	A	B	B	B	B	A	B	B	A	B	A	B	A	B	A	B	A	A	A	A	B	B	B	A	B	-	A	B	B
Chr08_22340186	527	C08-48	8	135.3	22340186	B	A	B	A	B	B	A	B	B	B	B	B	B	A	B	A	B	B	B	B	A	B	B	A	B	A	B	A	B	B	B	A	A	A	B	B	B	B	A	B	B	A	B	B
Chr08_22372139	528	C08-49	8	135.9	22372139	B	A	B	A	B	B	A	B	B	B	B	B	B	A	B	A	B	B	B	B	A	B	B	A	B	A	B	A	B	B	B	A	A	A	B	B	B	A	A	B	B	A	B	B
Chr08_22493090	529	C08-50	8	137.2	22493090	B	A	B	A	B	B	A	B	B	B	B	B	B	A	B	A	B	B	B	B	A	B	B	A	B	A	B	B	B	B	B	A	A	A	B	B	B	A	A	B	B	A	B	B
Chr08_22613034	530	C08-51	8	138.3	22613034	B	A	B	A	B	B	A	B	B	B	B	B	B	A	B	A	B	B	A	B	A	B	B	A	B	A	B	B	B	B	B	A	A	A	B	B	B	A	A	B	B	A	B	B
Chr08_22686430	531	C08-52	8	141	22686430	B	A	B	A	B	A	A	B	B	B	B	B	B	A	B	A	B	B	A	B	A	B	B	A	B	A	B	B	B	B	B	A	A	A	B	B	B	A	A	B	B	A	B	B
Chr08_22892577	532	C08-53	8	143.7	22892577	B	A	B	A	B	B	A	B	B	B	B	B	B	A	B	A	B	B	A	B	A	B	A	A	B	A	B	B	B	-	-	A	A	A	B	B	B	A	A	A	B	A	B	B
Chr08_23419365	533	C08-54	8	147.6	23419365	B	A	B	A	A	B	A	B	B	B	A	B	B	A	B	A	B	B	A	B	A	B	B	A	B	A	B	B	B	B	B	A	B	A	B	B	B	A	A	B	B	A	B	B
Chr08_23638641	534	C08-55	8	150.7	23638641	B	A	B	A	-	B	A	B	B	B	B	B	B	A	B	A	B	B	A	B	A	B	B	A	B	A	B	B	B	B	B	A	A	A	B	B	B	A	A	B	B	A	B	B
Chr08_23700208	535	C08-56	8	151.9	23700208	B	A	B	A	B	B	A	B	B	B	B	B	B	A	B	A	B	A	A	B	A	B	B	A	B	A	B	B	B	B	B	A	A	A	B	B	B	A	A	B	A	A	B	B
Chr08_23869345	536	C08-57	8	153.5	23869345	B	A	B	A	B	B	A	B	B	B	B	B	B	A	B	A	B	A	B	B	A	B	B	A	B	A	B	A	B	B	B	A	A	A	B	B	B	A	A	B	A	A	B	B
Chr08_24083545	537	C08-58	8	154.5	24083545	B	A	B	A	B	B	A	B	B	B	B	B	B	A	B	A	B	A	B	B	A	B	B	A	B	A	B	B	B	B	B	A	A	A	B	B	B	A	A	B	A	A	B	B
Chr08_24585646	538	C08-59	8	157.2	24585646	B	A	B	A	B	B	A	B	B	B	B	B	B	A	B	A	B	A	B	B	A	B	B	A	B	A	B	B	A	B	B	A	A	A	B	B	B	A	A	B	A	A	B	B
Chr08_24680561	539	C08-60	8	158.8	24680561	B	A	B	A	-	B	A	B	B	B	B	B	B	A	B	A	B	B	B	B	A	B	B	A	B	A	B	B	A	B	B	A	A	A	B	B	B	A	A	B	A	A	B	B
Chr08_24842163	540	C08-61	8	159.8	24842163	B	A	B	A	B	B	A	B	B	B	B	B	B	A	B	A	B	B	B	B	A	B	B	A	B	B	B	B	A	-	B	A	A	A	B	B	B	A	A	B	A	A	B	B
Chr08_24912226	541	C08-62	8	163.1	24912226	B	A	B	A	B	B	A	B	B	B	B	B	B	A	B	A	B	B	B	B	A	A	B	A	B	B	B	B	A	B	B	B	A	A	B	B	B	A	A	B	A	A	B	B
Chr08_25003208	542	C08-63	8	164.7	25003208	B	A	B	A	-	B	A	B	B	B	B	B	B	A	B	A	B	B	B	B	A	A	B	A	B	B	B	B	A	-	B	A	A	A	B	B	B	A	A	B	A	A	B	B
Chr08_25018913	543	C08-64	8	166.3	25018913	B	A	B	A	B	B	A	B	B	B	B	B	B	A	B	A	B	B	B	B	A	A	B	A	B	B	B	B	A	B	B	B	A	A	B	B	B	A	A	B	A	A	B	B
Chr08_25356024	544	C08-65	8	168.4	25356024	B	A	B	A	B	B	A	B	A	B	B	B	B	A	B	A	B	B	B	B	A	A	B	A	B	B	B	B	A	B	B	B	A	A	B	B	B	A	A	B	A	A	B	B
Chr08_25431028	545	C08-66	8	169.4	25431028	B	A	B	A	B	B	A	B	A	B	B	B	B	A	B	A	B	B	B	B	A	A	B	A	B	B	B	B	B	B	B	B	A	A	B	B	B	A	A	B	A	A	B	B
Chr08_25687614	546	C08-67	8	171.7	25687614	B	A	B	A	B	B	A	B	A	B	B	B	A	A	B	A	B	B	B	B	A	A	B	A	B	B	B	B	B	B	B	B	A	A	B	B	B	A	A	B	A	A	B	B
Chr08_25761353	547	C08-68	8	172.8	25761353	B	A	B	A	B	B	A	B	A	B	B	B	A	A	B	A	B	B	B	B	A	A	B	A	B	B	B	B	B	B	B	A	A	A	B	B	B	A	A	B	A	A	B	B
Chr08_25820890	548	C08-69	8	174.2	25820890	B	A	B	A	A	B	A	B	A	B	B	B	A	A	B	A	B	B	B	B	A	A	B	A	B	B	B	B	B	A	B	A	A	A	B	B	B	A	A	B	A	A	B	B
Chr08_25892767	549	C08-70	8	176.3	25892767	B	A	B	A	A	B	A	B	A	B	B	B	A	A	B	A	B	B	B	B	A	A	B	-	B	B	B	B	B	A	B	A	A	A	B	B	A	A	A	B	A	A	B	B
Chr08_25897547	550	C08-71	8	177.3	25897547	B	A	B	A	A	B	A	B	A	B	B	B	A	A	B	A	B	B	B	B	A	A	B	A	B	B	B	-	B	A	B	A	A	A	B	B	B	A	A	B	A	A	B	B
Chr08_26015396	551	C08-72	8	178.3	26015396	B	A	B	A	A	B	A	B	A	B	B	B	A	A	B	A	B	B	B	B	A	A	B	A	B	B	B	B	B	A	B	A	A	A	B	B	B	A	A	B	A	A	B	B
Chr08_26131218	552	C08-73	8	179.6	26131218	B	A	B	A	A	B	A	B	A	B	B	B	A	A	B	A	B	B	B	B	A	A	B	A	B	B	B	B	B	A	B	A	A	-	B	B	B	A	A	B	A	A	B	B
Chr08_26210737	553	C08-74	8	180.9	26210737	B	-	B	A	A	B	A	B	A	B	B	B	A	A	B	A	B	B	B	B	A	A	B	A	B	B	B	B	B	A	B	A	-	B	B	B	B	A	A	B	A	A	B	B
Chr08_26379894	554	C08-75	8	183.6	26379894	B	A	B	A	A	A	A	B	A	B	B	B	A	A	B	A	B	B	B	B	A	A	B	A	B	A	B	B	B	A	B	A	A	B	B	B	B	A	A	B	A	A	B	B
Chr08_26503280	555	C08-76	8	186.3	26503280	B	A	B	A	A	A	A	B	A	B	B	B	A	A	B	A	B	B	B	B	A	A	B	A	B	B	B	B	B	A	B	A	A	B	B	B	B	A	A	B	A	A	B	B
Chr08_26773892	556	C08-77	8	188.8	26773892	B	A	B	A	A	A	A	B	A	-	B	B	A	A	B	A	B	B	B	B	A	A	B	A	B	A	B	B	B	A	B	A	A	-	B	B	B	A	A	B	A	A	B	B
Chr08_26818935	557	C08-78	8	190.6	26818935	B	A	B	A	A	A	A	B	A	B	B	B	A	A	B	A	B	B	B	B	A	A	B	A	B	A	B	B	B	A	B	A	A	B	B	B	B	A	A	B	A	A	B	B
Chr08_27208079	558	C08-79	8	193.9	27208079	B	A	B	A	A	A	A	B	A	A	B	B	A	A	B	A	B	B	B	B	A	A	B	A	B	A	B	B	B	A	B	A	A	A	B	B	A	A	A	B	A	A	B	B
Chr08_27325829	559	C08-80	8	196	27325829	B	A	B	A	A	A	A	B	A	A	B	B	A	A	B	B	B	B	B	B	A	A	B	A	B	A	B	B	B	A	B	A	B	A	B	B	A	A	A	B	A	A	B	B
Chr08_27610633	560	C08-81	8	198.5	27610633	B	A	B	A	A	A	A	B	A	A	B	B	A	A	A	B	B	B	B	B	A	A	B	A	B	A	B	B	B	A	B	A	B	A	B	B	A	A	A	B	A	A	B	B
Chr08_27832760	561	C08-82	8	199.7	27832760	B	A	B	A	A	A	A	A	A	A	B	B	A	A	A	B	B	B	B	B	A	A	B	A	B	A	B	B	B	A	B	A	B	A	B	B	B	A	A	B	A	A	B	B
Chr08_27868290	562	C08-83	8	200.8	27868290	B	A	B	A	A	A	A	A	A	A	B	B	A	A	A	B	B	B	B	B	A	A	B	A	B	A	B	B	B	A	B	A	B	A	B	B	A	A	A	B	A	A	B	B
Chr08_27928176	563	C08-84	8	202.5	27928176	B	A	B	A	A	A	A	A	A	A	B	B	A	A	A	B	B	B	B	B	A	A	B	A	B	A	B	B	B	A	B	A	B	A	B	B	B	A	A	B	A	A	B	B
Chr08_28002809	564	C08-85	8	204.8	28002809	B	A	B	A	A	A	A	A	B	A	B	B	A	A	A	B	B	B	B	B	A	A	B	A	B	A	B	B	B	-	B	A	B	A	B	B	B	A	A	B	A	A	B	B
Chr08_28074688	565	C08-86	8	206.5	28074688	B	A	B	A	A	A	A	A	B	A	B	B	A	A	A	B	B	B	B	B	A	A	B	A	B	A	B	B	B	A	B	A	B	A	B	B	B	A	A	B	A	A	B	B
Chr08_28111800	566	C08-87	8	207.1	28111800	B	A	B	A	A	A	A	A	B	A	B	B	A	A	A	B	B	A	B	B	A	A	B	A	B	A	B	B	B	A	B	A	B	A	B	B	B	A	A	B	A	A	B	B
Chr08_28164757	567	C08-88	8	207.7	28164757	B	A	B	A	A	A	A	A	B	A	B	B	A	A	A	B	B	A	B	B	A	A	B	A	B	A	B	B	B	A	B	A	B	A	A	B	B	A	A	B	A	A	B	B
Chr08_28244509	568	C08-89	8	208.8	28244509	B	A	B	A	A	A	A	A	B	A	B	B	A	A	A	B	B	A	B	B	A	A	B	A	B	A	A	B	B	A	B	A	B	A	A	B	B	A	A	B	A	A	B	B
Chr09_536855	569	C09-01	9	0	536855	A	B	A	B	A	B	A	B	B	A	A	-	A	A	A	B	B	B	B	A	A	-	A	B	B	B	B	B	B	A	A	B	B	A	A	A	A	B	B	A	B	B	B	B
Chr09_1046800	570	C09-02	9	12.6	1046800	-	B	B	B	A	B	A	A	A	A	A	A	A	A	A	B	B	B	B	A	B	B	A	B	A	B	B	B	B	B	A	A	-	A	A	-	A	B	B	B	A	B	B	A
Chr09_2277042	571	C09-03	9	17.5	2277042	A	B	B	B	A	A	A	A	A	A	A	A	A	A	A	B	A	B	B	A	A	A	A	B	A	B	B	A	-	-	A	A	B	A	A	A	A	-	B	-	A	B	B	A
Chr09_3340668	572	C09-04	9	22.8	3340668	A	B	-	B	A	B	A	A	A	A	A	A	A	A	A	-	B	B	A	A	A	A	A	-	A	B	B	-	B	A	A	A	B	A	A	A	A	B	B	-	A	-	B	A
Chr09_4106562	573	C09-05	9	37.5	4106562	A	B	A	B	A	B	A	B	B	A	A	B	A	A	A	B	B	B	B	A	B	B	A	B	B	B	B	B	B	B	A	B	B	A	A	A	A	B	B	A	B	B	B	B
Chr09_5636021	574	C09-06	9	47.4	5636021	A	B	A	B	A	B	A	A	A	A	A	A	A	A	A	B	B	B	B	A	B	B	A	B	A	B	B	B	B	B	B	A	B	A	A	A	A	B	B	B	A	B	B	A
Chr09_6178614	575	C09-07	9	51.4	6178614	A	-	B	B	A	B	A	A	A	A	A	A	A	A	A	B	B	B	B	A	B	B	A	B	A	B	B	-	B	B	A	B	B	A	A	B	A	B	B	B	A	B	B	A
Chr09_6318271	576	C09-08	9	63.5	6318271	A	B	A	B	A	B	A	B	A	A	A	B	A	A	A	B	B	B	B	A	B	B	A	B	B	B	B	B	B	B	A	B	B	-	A	A	A	B	B	B	B	B	B	B
Chr09_6656721	577	C09-09	9	70.8	6656721	A	B	A	B	A	B	A	A	A	A	A	A	A	A	A	B	B	B	B	A	B	B	A	B	A	B	B	B	B	B	A	B	B	A	A	A	A	B	B	B	B	B	B	A
Chr09_6753009	578	C09-10	9	76.7	6753009	A	B	A	B	A	B	A	B	A	A	A	A	A	A	A	B	B	B	B	A	B	B	A	B	B	B	B	B	B	B	A	B	B	A	A	A	A	B	B	B	B	B	B	B
Chr09_6913547	579	C09-11	9	78.9	6913547	A	B	A	B	A	B	A	B	A	A	A	A	A	A	A	B	B	B	B	A	B	B	A	B	B	B	B	B	B	B	A	B	B	A	A	A	A	B	B	B	B	B	B	B
Chr09_7016341	580	C09-12	9	80.5	7016341	A	B	A	B	A	B	A	A	A	A	A	A	A	A	A	B	B	B	B	A	B	-	A	B	B	B	B	B	B	B	A	B	B	A	A	A	A	B	B	B	B	B	B	B
Chr09_7508749	581	C09-13	9	82.6	7508749	A	B	A	B	A	B	A	B	A	A	A	A	A	A	A	B	B	B	B	A	A	-	A	B	B	B	B	B	B	-	A	B	B	A	A	A	A	B	B	B	B	B	B	B
Chr09_7855202	582	C09-14	9	85.3	7855202	A	B	A	B	A	B	A	A	A	A	A	A	A	A	A	B	B	B	B	A	B	B	A	B	B	B	B	B	B	B	A	B	B	A	A	A	A	B	B	B	B	B	B	B
Chr09_7992416	583	C09-15	9	88	7992416	A	B	A	B	A	B	A	A	A	A	A	A	A	A	A	B	B	B	B	A	B	B	A	B	B	B	B	B	B	B	A	B	B	A	A	A	A	B	B	B	B	B	B	A
Chr09_8717622	584	C09-16	9	98.7	8717622	A	B	A	B	A	B	A	B	B	A	A	B	A	A	A	B	B	B	B	A	B	B	A	B	B	B	B	B	B	B	A	B	B	A	A	A	A	B	B	A	B	B	B	B
Chr09_8866881	585	C09-17	9	107.8	8866881	A	B	A	B	A	B	A	A	A	A	A	A	A	A	A	B	B	B	B	A	B	B	A	B	B	B	B	B	B	B	A	B	B	A	A	A	A	B	B	B	B	B	B	A
Chr09_9099624	586	C09-18	9	116.9	9099624	A	B	A	B	A	B	A	B	B	A	A	B	A	A	A	B	B	B	B	A	B	B	A	B	B	B	B	B	B	B	A	B	B	A	A	A	A	B	B	A	B	B	B	B
Chr09_9168889	587	C09-19	9	119	9168889	A	B	A	B	A	B	A	B	B	A	A	B	A	A	A	B	B	B	B	A	B	B	A	B	B	B	B	B	B	B	A	B	B	A	A	A	A	B	B	A	B	B	B	B
Chr09_9553919	588	C09-20	9	126.8	9553919	A	B	A	B	A	B	A	B	B	A	A	A	A	A	A	B	B	B	B	A	A	A	A	B	B	B	B	B	B	A	A	A	-	A	A	A	A	B	A	A	B	B	B	B
Chr09_9826323	589	C09-21	9	131.5	9826323	-	B	A	B	A	B	A	B	B	A	A	A	A	A	A	B	B	B	B	A	B	B	A	B	B	B	B	B	B	B	A	A	-	A	A	A	A	B	B	A	B	B	B	B
Chr09_11028350	590	C09-22	9	142.9	11028350	-	B	B	B	A	B	A	A	A	A	A	A	A	A	A	B	B	B	B	A	B	B	A	B	B	B	B	B	B	B	A	A	B	A	A	A	A	B	B	B	A	B	B	A
Chr09_12078601	591	C09-23	9	156.2	12078601	A	B	A	B	A	B	A	B	A	A	B	B	A	A	A	B	B	B	B	A	B	A	A	B	B	B	B	B	B	B	A	A	B	A	A	A	A	B	A	A	B	B	B	B
Chr09_12253431	592	C09-24	9	158.3	12253431	A	B	A	B	A	B	A	B	A	A	B	B	A	A	A	B	B	B	B	A	B	A	B	B	B	B	B	B	B	B	A	A	B	A	A	A	A	B	A	A	B	B	B	B
Chr09_12674019	593	C09-25	9	160.4	12674019	A	B	A	B	B	B	A	B	A	A	B	B	A	A	A	B	B	B	B	A	B	A	B	B	B	B	B	B	B	B	A	A	B	A	A	A	A	B	A	B	B	B	B	B
Chr09_12864997	594	C09-26	9	162.5	12864997	A	B	A	B	B	B	A	B	A	B	B	B	B	A	A	B	B	B	B	A	B	A	B	B	B	B	B	B	B	B	A	A	B	A	A	A	A	B	A	B	B	B	B	B
Chr09_12969381	595	C09-27	9	164.3	12969381	A	B	A	B	B	B	A	B	A	B	B	B	B	A	A	B	B	B	B	A	B	A	B	B	B	B	B	B	B	B	A	A	B	A	A	A	A	B	A	B	B	B	B	B
Chr09_13369293	596	C09-28	9	166.8	13369293	A	B	A	B	B	B	A	B	A	B	B	B	B	A	A	B	B	B	B	A	B	A	B	B	B	B	B	B	B	B	A	A	B	A	A	A	A	B	A	B	B	B	B	B
Chr09_13734389	597	C09-29	9	170.1	13734389	A	B	A	B	B	B	A	B	A	B	B	B	B	A	A	B	B	B	B	A	B	A	B	B	B	B	B	B	B	B	A	A	B	A	A	A	A	B	A	B	B	B	B	B
Chr09_13944158	598	C09-30	9	171.7	13944158	A	B	A	B	B	B	A	B	A	B	B	B	B	B	A	B	B	B	B	A	B	A	B	B	B	B	B	B	B	B	A	A	B	-	A	A	A	B	A	B	B	B	B	B
Chr09_14050136	599	C09-31	9	173.3	14050136	A	B	B	B	B	B	A	B	A	B	B	B	B	B	A	B	B	B	B	A	B	A	B	B	B	B	B	B	B	B	A	A	B	A	A	A	A	B	A	B	B	B	B	B
Chr09_14157503	600	C09-32	9	174.4	14157503	A	B	B	B	B	B	A	B	A	B	B	B	B	B	A	B	B	B	A	A	B	A	B	B	B	B	B	B	B	B	A	A	B	A	A	A	A	B	A	B	B	B	B	B
Chr09_14991290	601	C09-33	9	176.8	14991290	A	B	B	B	B	B	A	B	A	B	B	B	B	B	A	B	B	B	B	A	B	A	B	B	B	B	B	B	B	B	A	B	B	A	A	A	A	B	A	B	B	B	B	B
Chr09_15356740	602	C09-34	9	177.4	15356740	A	B	B	B	B	B	A	B	A	B	B	B	B	B	A	B	B	B	B	A	B	A	B	B	B	B	B	B	B	B	A	B	B	A	A	A	A	B	A	B	B	B	B	B
Chr09_15464816	603	C09-35	9	178.6	15464816	A	B	B	B	B	B	A	B	A	B	B	B	B	B	A	B	B	B	B	A	B	A	B	B	B	B	B	B	B	B	A	B	B	B	A	A	A	B	A	B	B	B	B	B
Chr09_15608746	604	C09-36	9	181.6	15608746	A	B	B	B	B	B	A	B	A	B	B	B	B	B	A	B	B	B	B	A	B	A	B	B	B	B	B	B	B	B	A	B	B	A	A	A	A	B	A	B	B	B	B	B
Chr09_15819631	605	C09-37	9	183.3	15819631	A	B	B	B	B	B	A	B	A	B	B	B	B	B	A	B	B	B	B	A	B	A	B	B	B	B	B	B	B	B	A	B	B	A	A	A	A	B	A	B	B	B	B	B
Chr09_15998759	606	C09-38	9	185	15998759	A	B	B	B	-	B	A	B	A	B	B	B	B	B	B	B	B	B	B	A	B	A	B	B	B	B	A	B	B	B	A	B	B	A	A	A	A	B	A	B	B	B	B	B
Chr09_16301301	607	C09-39	9	186.1	16301301	A	B	B	B	B	B	A	B	A	B	B	B	B	B	B	B	B	B	B	A	B	A	B	B	B	B	A	B	B	B	A	B	B	A	A	A	A	B	A	B	B	B	B	B
Chr09_16489594	608	C09-40	9	186.7	16489594	A	B	B	B	B	B	A	B	A	B	B	B	B	B	B	B	B	B	B	A	B	A	B	B	B	B	A	B	B	B	A	B	B	A	A	A	A	B	A	B	B	B	B	-
Chr09_17295053	609	C09-41	9	188.9	17295053	A	B	A	B	B	B	A	B	A	B	B	B	B	B	B	B	B	B	B	A	B	A	B	B	B	B	A	B	B	B	A	B	B	A	A	A	A	A	A	B	B	B	B	-
Chr09_17538483	610	C09-42	9	189.4	17538483	A	B	A	B	B	B	A	B	A	B	B	B	B	B	B	B	B	B	B	A	B	A	B	B	B	B	A	B	B	B	A	B	B	A	A	A	A	A	A	B	B	B	B	-
Chr09_17739248	611	C09-43	9	189.9	17739248	A	B	A	B	B	B	A	B	A	B	B	B	B	B	B	B	B	B	B	A	B	A	B	B	B	B	A	B	B	B	A	B	B	A	A	A	A	A	A	B	B	B	B	-
Chr09_18095713	612	C09-44	9	194	18095713	A	B	A	B	B	B	A	B	A	B	B	B	B	B	B	A	B	B	B	A	B	-	B	B	B	B	B	B	B	B	A	B	B	A	A	A	A	-	A	B	B	B	A	-
Chr09_18359175	613	C09-45	9	195.1	18359175	A	B	A	B	B	B	A	B	A	B	B	B	B	B	B	A	B	B	B	A	B	A	B	B	B	B	B	B	B	B	A	B	B	A	A	A	A	-	A	B	B	B	A	-
Chr09_18933954	614	C09-46	9	197.7	18933954	A	B	A	B	A	B	A	B	A	B	B	B	B	B	B	A	B	B	B	A	B	A	B	B	B	B	B	B	B	-	A	B	B	A	A	A	A	-	A	B	B	B	B	A
Chr09_19090584	615	C09-47	9	199.5	19090584	A	B	A	B	A	B	A	B	A	B	B	B	B	B	B	A	B	B	B	A	A	A	B	B	B	B	B	B	B	A	B	B	B	A	A	A	A	A	A	B	B	B	B	A
Chr09_19192617	616	C09-48	9	201.1	19192617	A	B	A	B	A	B	A	B	A	B	B	B	B	B	B	A	B	B	B	A	A	A	B	B	B	B	B	B	B	A	B	B	B	A	A	A	A	A	A	A	A	B	B	A
Chr09_19359865	617	C09-49	9	204.4	19359865	A	B	A	B	A	B	A	B	A	B	B	B	B	B	B	A	B	B	B	A	B	A	B	B	B	B	A	B	B	A	B	B	B	B	A	-	A	B	A	A	A	B	B	A
Chr09_19640713	618	C09-50	9	207.7	19640713	A	B	A	B	A	B	A	A	A	B	B	B	B	B	B	A	B	B	B	A	-	A	B	B	B	B	A	B	B	A	B	B	B	A	A	A	A	-	A	A	A	A	B	A
Chr09_19823280	619	C09-51	9	210.3	19823280	A	B	A	B	A	B	A	A	A	B	B	B	B	B	B	A	B	B	B	A	A	A	B	A	B	B	B	B	B	A	B	B	A	A	A	A	A	A	A	A	A	A	B	A
Chr09_20276534	620	C09-52	9	212.4	20276534	A	B	A	B	A	B	B	A	A	B	B	B	B	B	B	A	B	B	B	A	B	A	B	A	B	B	B	B	B	A	B	B	B	A	A	A	A	A	A	A	A	A	B	A
Chr09_20351258	621	C09-53	9	212.9	20351258	A	B	A	B	A	B	B	A	A	B	B	B	B	B	B	A	B	B	B	A	B	A	B	A	B	B	B	B	B	A	B	B	B	A	A	A	A	A	A	A	A	A	B	A
Chr09_20603100	622	C09-54	9	214.1	20603100	A	B	A	B	A	B	B	A	A	B	B	B	A	A	B	A	B	B	B	A	B	A	B	-	B	B	B	B	B	A	B	B	B	A	A	A	A	-	A	A	A	A	B	A
Chr09_20834919	623	C09-55	9	215.5	20834919	A	B	A	B	A	B	B	A	A	B	B	B	A	A	B	A	B	B	B	A	B	A	B	-	B	B	B	B	B	-	B	B	-	A	A	A	A	-	A	A	A	A	B	A
Chr09_20973747	624	C09-56	9	220	20973747	A	B	B	B	A	B	B	A	A	B	B	B	A	A	B	A	B	B	B	-	B	-	B	B	B	B	B	B	B	B	B	B	B	A	A	A	A	B	A	B	A	A	B	A
Chr09_21024872	625	C09-57	9	226.4	21024872	A	B	-	B	A	B	B	A	A	B	B	B	A	A	B	A	B	B	B	A	B	A	B	-	B	B	B	A	B	A	B	B	-	A	A	A	A	-	A	A	A	A	A	A
Chr09_21411347	626	C09-58	9	229.7	21411347	A	B	B	B	A	B	B	A	A	B	A	B	A	A	B	A	B	B	A	A	B	A	B	A	B	B	B	A	B	A	B	B	A	A	A	A	B	A	A	A	A	A	A	A
Chr09_21622536	627	C09-59	9	234.3	21622536	A	B	-	B	A	A	B	A	A	B	A	B	A	A	B	A	B	B	A	A	B	A	B	-	A	B	B	A	B	A	B	B	-	A	A	A	B	B	A	A	A	A	A	A
Chr09_21896910	628	C09-60	9	235.7	21896910	A	B	B	B	A	A	B	A	A	B	A	B	A	A	B	A	B	B	A	A	B	A	B	B	A	B	B	A	A	A	B	A	B	A	A	A	B	B	A	A	A	A	A	A
Chr09_21965713	629	C09-61	9	238.4	21965713	A	B	B	B	A	A	B	A	A	B	A	B	A	A	B	A	B	B	A	A	B	A	B	A	A	B	B	A	A	A	B	A	A	A	A	A	B	B	A	A	A	B	A	A
Chr09_22076213	630	C09-62	9	240.5	22076213	A	B	B	B	A	A	B	A	A	B	A	B	A	A	B	A	B	B	A	A	B	A	B	A	A	B	B	A	A	A	B	A	B	A	A	A	B	B	B	A	A	B	A	A
Chr09_22302504	631	C09-63	9	243.2	22302504	A	B	B	B	A	A	B	A	A	B	A	B	A	A	B	A	B	A	A	A	A	A	B	A	A	B	B	A	A	A	B	A	A	A	A	A	B	B	B	A	A	B	A	A
Chr09_22541109	632	C09-64	9	245.1	22541109	A	B	B	B	A	A	B	A	A	B	A	A	A	A	B	A	B	A	A	A	-	A	B	A	A	A	B	A	A	A	B	A	A	A	A	A	B	B	A	A	A	B	A	A
Chr09_22614050	633	C09-65	9	247	22614050	A	B	B	B	A	A	B	A	A	B	A	A	A	A	B	A	B	A	A	A	B	A	B	A	A	A	B	A	A	A	B	A	A	A	A	A	B	B	B	A	A	B	A	A
Chr10_481605	634	C10-01	10	0	481605	A	A	B	B	A	-	A	A	A	A	B	B	A	A	B	B	B	B	A	B	A	A	B	B	A	B	A	A	B	A	A	A	B	B	B	B	A	B	B	A	A	B	A	A
Chr10_656255	635	C10-02	10	4.6	656255	A	B	B	B	A	B	A	A	A	A	B	B	A	A	B	B	B	B	A	B	A	A	B	B	A	B	A	B	B	A	B	A	B	B	B	B	A	B	B	A	-	B	A	A
Chr10_792487	636	C10-03	10	6.7	792487	A	B	B	B	A	B	A	A	A	B	B	B	A	A	B	B	B	B	A	B	A	A	B	B	A	B	A	B	B	A	B	A	B	B	B	B	A	B	B	A	B	B	A	A
Chr10_2166505	637	C10-04	10	13.1	2166505	A	B	B	B	A	B	A	A	B	B	A	B	A	A	B	A	B	B	A	B	A	A	B	A	A	B	A	B	B	A	B	A	A	B	B	B	A	B	B	A	B	A	A	A
Chr10_2854785	638	C10-05	10	19.1	2854785	A	B	B	B	A	A	A	A	B	B	A	B	A	A	A	A	B	B	A	B	A	A	A	A	A	B	A	-	B	A	B	A	A	B	B	B	A	B	B	A	B	A	A	A
Chr10_4291456	639	C10-06	10	25.1	4291456	A	B	B	B	A	A	A	A	B	B	A	B	A	A	A	A	B	B	A	B	A	A	A	A	A	A	A	A	B	A	B	A	A	B	B	B	A	B	B	A	B	B	A	A
Chr10_5184423	640	C10-07	10	27.8	5184423	B	B	B	B	A	A	A	A	B	B	A	B	B	A	A	A	B	B	A	B	A	A	A	A	A	A	A	B	B	A	B	A	A	B	B	B	A	B	B	A	B	B	A	A
Chr10_5542794	641	C10-08	10	31.1	5542794	B	B	B	B	B	A	A	A	B	B	A	B	B	A	A	A	A	B	A	B	A	A	A	A	B	A	A	B	B	A	B	A	A	B	B	B	A	B	B	A	B	B	A	A
Chr10_11218723	642	C10-09	10	34.7	11218723	-	B	B	B	A	A	A	A	B	B	A	B	B	A	A	A	A	B	A	B	A	A	A	A	B	A	A	A	B	-	B	A	A	B	B	B	A	B	B	A	B	B	A	A
Chr10_11880452	643	C10-10	10	39	11880452	-	B	A	B	-	A	A	A	B	B	A	B	B	A	A	A	A	B	A	B	A	A	A	A	B	A	A	A	B	-	A	A	A	B	B	B	A	B	B	A	B	B	A	A
Chr10_12894547	644	C10-11	10	43.9	12894547	A	B	A	B	A	A	A	A	B	B	A	B	B	A	A	B	A	B	A	A	A	A	A	A	B	A	A	A	B	A	A	A	A	B	B	B	A	B	B	B	B	B	A	A
Chr10_13071035	645	C10-12	10	44.9	13071035	-	B	A	B	A	A	A	A	B	B	A	B	B	A	A	B	A	B	A	A	A	A	A	A	B	A	A	B	B	-	A	A	A	B	B	B	A	B	B	B	B	B	-	A
Chr10_13136535	646	C10-13	10	45.4	13136535	A	B	A	B	A	A	A	A	B	B	A	B	B	A	A	B	A	B	A	A	A	A	A	A	B	A	A	B	B	A	A	A	A	B	B	B	A	B	B	B	B	B	A	A
Chr10_13842739	647	C10-14	10	47.1	13842739	-	B	A	B	A	A	A	A	B	B	A	B	B	A	A	B	A	B	A	A	A	A	A	B	B	A	A	B	B	A	A	A	A	B	B	A	A	B	B	B	B	B	-	A
Chr10_13943267	648	C10-15	10	52	13943267	A	B	A	B	A	A	A	A	B	B	A	B	B	A	A	B	A	B	A	A	A	A	A	B	A	A	A	B	B	A	A	A	A	B	B	A	A	B	B	A	B	B	A	A
Chr10_14185412	649	C10-16	10	53.6	14185412	A	B	A	B	A	A	A	A	B	B	A	B	B	A	A	B	B	B	A	A	A	A	A	B	A	A	A	B	B	B	A	A	A	B	B	A	A	B	B	A	B	B	B	A
Chr10_14567387	650	C10-17	10	60	14567387	A	A	A	B	A	A	A	A	B	B	A	B	B	A	A	B	A	B	A	A	A	A	A	B	B	A	A	B	B	A	A	A	A	B	B	A	A	B	B	B	B	B	A	A
Chr10_14875399	651	C10-18	10	62.7	14875399	A	B	A	B	A	A	A	A	B	B	A	B	B	A	A	B	A	B	A	A	A	A	A	B	A	A	A	B	B	A	A	A	A	B	B	A	A	B	B	B	B	B	A	A
Chr10_15741716	652	C10-19	10	66	15741716	A	B	A	B	A	A	A	A	B	B	A	B	A	A	A	B	B	B	A	A	A	A	A	B	A	A	A	B	B	A	B	A	A	B	B	A	A	B	B	A	B	B	A	A
Chr10_16521724	653	C10-20	10	69.9	16521724	A	B	A	B	A	A	A	A	B	B	A	B	A	A	A	B	B	B	A	A	A	A	A	B	A	A	A	B	B	A	B	A	A	B	B	A	A	B	A	B	B	B	-	A
Chr10_16606275	654	C10-21	10	70.9	16606275	A	B	A	B	A	A	A	A	B	B	A	B	A	A	A	B	B	A	A	A	A	A	A	B	A	A	A	B	B	A	B	A	A	B	B	A	A	B	A	B	B	B	A	A
Chr10_16772579	655	C10-22	10	73	16772579	A	B	A	B	A	A	A	A	B	B	A	B	A	A	A	B	B	A	A	A	A	A	A	B	A	A	A	B	B	A	B	A	A	B	B	A	A	B	A	B	B	B	A	A
Chr10_16838635	656	C10-23	10	75.1	16838635	A	B	A	B	A	A	A	A	B	B	A	B	A	A	A	B	B	A	A	A	A	A	A	B	A	A	A	B	B	A	B	A	A	B	B	B	A	B	A	B	B	B	B	A
Chr10_17024790	657	C10-24	10	77.2	17024790	A	B	A	B	A	A	A	A	B	B	A	B	A	A	A	B	B	A	A	A	A	A	A	B	A	A	A	B	B	A	B	A	A	B	B	A	A	B	A	B	B	B	A	A
Chr10_17212364	658	C10-25	10	77.7	17212364	A	B	A	B	A	A	A	A	B	B	A	B	A	A	A	B	B	A	A	A	A	A	A	B	A	A	A	B	B	A	B	A	A	B	B	A	A	B	A	B	B	B	A	A
Chr10_17603809	659	C10-26	10	82.2	17603809	A	-	A	B	A	A	A	A	B	B	A	B	A	A	A	B	B	A	A	A	A	B	A	B	A	A	A	B	B	A	B	A	A	B	B	-	A	B	A	B	B	B	-	A
Chr10_17956317	660	C10-27	10	84.3	17956317	A	B	A	B	A	A	A	A	B	B	A	B	A	A	A	B	B	A	A	A	A	B	A	B	A	A	A	B	B	-	B	A	A	B	B	B	A	B	A	B	B	B	B	A
Chr10_18078763	661	C10-28	10	93.9	18078763	A	A	A	B	A	A	A	B	B	B	A	B	A	A	A	B	B	A	A	A	A	-	A	B	A	A	A	A	B	A	B	B	A	B	A	-	A	B	A	B	B	B	A	A
Chr10_18491553	662	C10-29	10	95.1	18491553	B	A	A	B	A	A	A	B	B	B	A	B	A	A	A	B	B	A	A	A	A	A	A	B	A	A	A	A	B	A	B	B	-	B	A	A	A	B	A	B	B	B	A	A
Chr10_19201609	663	C10-30	10	99.2	19201609	A	A	A	B	A	A	A	B	B	B	A	B	A	A	A	B	B	A	A	A	A	B	A	B	B	A	A	A	B	A	A	B	A	B	A	A	-	B	A	B	B	B	A	A
Chr10_19450435	664	C10-31	10	105.8	19450435	B	A	A	B	A	A	-	B	B	A	A	B	A	A	A	A	B	A	A	A	A	B	A	B	B	A	A	-	B	A	A	B	A	B	A	-	B	B	A	B	B	B	A	A
Chr10_19895944	665	C10-32	10	109	19895944	B	A	A	B	A	A	A	B	-	A	A	B	A	A	A	A	B	A	A	A	A	B	A	B	A	A	A	A	B	A	A	B	A	A	A	A	B	B	A	B	B	B	A	A
Chr10_19957384	666	C10-33	10	111.2	19957384	B	A	A	B	A	A	B	B	A	A	A	B	A	A	A	A	B	A	A	A	A	B	A	B	A	A	A	B	B	A	A	B	A	A	A	-	B	B	A	B	B	B	A	A
Chr10_20263514	667	C10-34	10	112.1	20263514	B	A	A	B	A	A	-	B	A	A	A	B	A	A	A	A	B	A	A	A	A	B	A	B	-	A	A	-	B	A	A	B	A	A	A	B	B	B	A	B	B	B	A	A
Chr10_20799448	668	C10-35	10	115.8	20799448	B	A	A	B	A	A	-	B	A	A	A	B	A	A	A	A	B	A	B	A	A	B	A	B	-	A	A	A	B	A	A	B	A	A	A	-	A	B	A	B	B	B	A	A
Chr10_20831382	669	C10-36	10	116.4	20831382	B	A	A	B	A	A	-	B	A	A	A	B	A	A	A	A	B	A	B	A	A	B	A	B	-	A	A	A	B	A	A	B	A	A	A	-	A	B	A	B	B	B	A	A
Chr10_21029978	670	C10-37	10	118.9	21029978	B	A	A	B	A	A	B	B	A	A	A	B	A	A	A	A	B	A	B	A	A	B	B	B	B	A	A	A	B	A	A	B	A	A	A	B	A	B	A	B	B	B	A	A
Chr10_21596449	671	C10-38	10	132.4	21596449	B	A	A	B	A	A	B	B	A	A	A	B	A	-	B	A	B	A	B	A	A	A	B	B	A	A	A	A	B	A	A	A	B	A	A	-	A	-	A	B	B	B	A	A
Chr10_22020180	672	C10-39	10	135.4	22020180	A	A	A	A	A	A	B	B	A	A	A	B	A	B	B	A	B	A	B	A	A	A	B	B	A	A	A	A	B	A	A	A	B	A	A	A	A	A	A	B	B	B	A	A
Chr10_22397217	673	C10-40	10	137	22397217	A	A	A	B	A	A	B	B	A	A	A	B	A	B	B	A	B	A	B	A	A	A	B	B	A	A	A	A	B	-	A	A	B	A	A	-	A	-	A	B	B	B	A	A
Chr10_22880170	674	C10-41	10	146.5	22880170	A	A	A	B	A	A	B	B	A	A	A	B	A	B	B	A	A	A	B	B	A	A	B	A	A	A	A	A	B	A	A	A	A	B	A	-	A	-	A	B	B	B	A	A
Chr10_22997801	675	C10-42	10	148.1	22997801	A	A	A	B	A	A	B	B	A	A	A	B	A	B	B	A	A	A	B	B	A	A	B	B	A	A	A	A	B	A	A	A	B	B	A	-	A	-	A	B	B	B	A	A
Chr10_23078726	676	C10-43	10	149.7	23078726	A	A	A	B	A	A	B	B	A	A	A	B	A	B	B	A	A	A	B	B	A	A	B	A	A	A	A	A	B	A	A	A	B	B	A	-	A	-	A	B	B	B	A	A
Chr11_2560248	677	C11-01	11	0	2560248	B	B	B	A	B	A	B	A	B	B	B	B	A	A	B	B	A	B	B	B	A	-	A	B	A	B	B	B	B	A	A	A	B	B	A	A	B	B	A	A	B	B	-	A
Chr11_2686009	678	C11-02	11	3.2	2686009	B	B	B	B	B	A	B	A	B	B	B	B	B	A	B	B	A	B	B	B	A	B	A	B	A	B	B	B	B	A	A	A	B	B	A	A	B	B	A	A	B	B	B	A
Chr11_2817640	679	C11-03	11	8.9	2817640	B	B	B	B	B	A	B	A	A	B	B	A	B	A	B	B	A	B	B	B	A	A	A	B	B	B	B	A	B	A	A	A	B	B	A	A	B	B	A	A	B	B	B	A
Chr11_3514926	680	C11-04	11	11.6	3514926	B	B	B	B	A	A	B	A	A	B	B	A	B	A	B	B	A	B	B	B	A	A	A	B	B	B	B	B	B	A	A	A	B	B	A	A	B	A	A	A	B	B	A	A
Chr11_3641245	681	C11-05	11	14.9	3641245	B	B	B	B	B	A	B	A	B	B	B	A	B	A	B	B	A	B	B	A	A	A	A	B	B	B	B	B	B	A	A	A	B	B	A	A	B	A	A	A	A	B	A	A
Chr11_3716596	682	C11-06	11	15.9	3716596	B	B	B	B	B	A	B	A	A	B	B	-	B	A	B	B	A	B	B	A	A	A	A	B	B	B	B	B	B	A	A	A	B	B	A	A	B	A	A	A	A	B	A	A
Chr11_4168918	683	C11-07	11	18.6	4168918	B	B	B	B	B	A	B	A	A	A	B	A	B	A	B	B	A	B	A	A	A	A	A	B	B	B	B	A	B	A	A	A	B	B	B	A	B	A	A	A	A	B	A	A
Chr11_5093585	684	C11-08	11	21.3	5093585	B	B	B	B	B	B	B	A	A	A	B	A	A	A	B	B	A	B	A	A	A	A	A	B	B	B	B	A	B	A	A	A	B	B	B	A	B	A	A	A	A	B	A	A
Chr11_5807367	685	C11-09	11	24	5807367	B	B	B	B	B	B	B	A	A	A	B	A	A	A	B	B	A	B	A	A	A	A	A	B	B	B	B	B	B	A	A	A	B	B	B	A	B	A	A	A	A	B	A	A
Chr11_6657003	686	C11-10	11	29.1	6657003	B	B	B	B	B	B	B	B	A	A	B	A	A	A	B	B	B	B	A	A	A	A	A	B	B	B	B	A	B	A	A	A	B	B	B	A	B	A	B	B	A	B	B	A
Chr11_7506431	687	C11-11	11	34.4	7506431	B	B	B	B	-	B	B	B	-	A	B	A	A	A	B	B	B	B	A	A	A	A	A	B	B	B	B	B	B	A	A	A	B	B	B	A	B	A	B	B	A	B	B	A
Chr11_8704150	688	C11-12	11	46.5	8704150	B	B	B	B	A	B	B	B	A	A	-	A	A	A	B	B	A	B	A	A	A	A	A	B	B	B	B	A	B	A	A	A	B	A	B	B	B	A	B	A	A	B	B	A
Chr11_9675730	689	C11-13	11	52.3	9675730	B	B	-	-	B	B	B	B	B	A	B	A	A	A	B	B	A	B	A	A	A	A	A	B	B	B	B	A	B	A	A	-	B	B	B	B	B	A	B	B	A	-	B	A
Chr11_10249498	690	C11-14	11	58.6	10249498	B	B	B	B	A	B	B	B	A	A	-	A	A	A	B	B	A	B	A	A	A	A	A	B	B	B	B	A	B	A	A	A	B	A	B	B	B	A	B	A	A	B	B	A
Chr11_12892677	691	C11-15	11	60.4	12892677	B	B	B	B	A	B	B	B	A	A	B	A	A	A	B	B	A	B	A	A	A	A	A	B	B	B	B	A	B	A	A	A	B	A	B	B	B	A	B	A	A	B	B	A
Chr11_15461826	692	C11-16	11	70.2	15461826	B	B	B	B	B	B	B	B	B	A	B	A	A	A	B	B	B	B	A	A	A	A	A	B	B	B	B	B	B	A	A	A	B	B	B	B	B	A	B	B	A	B	B	A
Chr11_16477583	693	C11-17	11	75.3	16477583	B	B	B	B	B	B	B	B	B	A	B	A	A	A	B	B	B	B	A	A	A	A	B	B	B	B	B	A	B	A	A	A	B	B	B	B	B	A	B	B	A	B	B	B
Chr11_18444663	694	C11-18	11	83	18444663	B	B	B	B	B	B	B	A	A	A	B	A	A	A	B	B	A	B	A	A	A	A	A	B	B	B	B	A	B	A	A	A	B	B	B	B	B	A	B	B	A	B	B	A
Chr11_18886516	695	C11-19	11	87.5	18886516	B	B	A	B	B	B	B	A	B	A	B	A	A	A	B	B	B	B	A	A	A	A	A	B	B	B	B	B	B	A	A	A	B	B	B	B	B	A	A	B	A	B	B	A
Chr11_19468809	696	C11-20	11	88.7	19468809	B	B	A	B	B	B	B	A	B	A	B	A	A	A	B	B	B	B	A	A	A	A	A	B	B	B	B	B	B	A	A	A	B	B	B	B	B	A	A	B	A	B	B	A
Chr11_19648605	697	C11-21	11	91.2	19648605	B	B	A	B	B	B	B	A	B	A	B	A	A	A	B	B	B	B	A	B	A	A	B	B	A	B	B	B	B	A	A	A	B	B	B	B	B	A	A	B	A	B	B	A
Chr11_21006628	698	C11-22	11	91.7	21006628	B	B	A	B	B	B	B	A	B	A	B	A	A	A	B	B	B	B	A	B	A	A	B	B	A	B	B	B	B	A	A	A	B	B	B	A	B	A	A	B	A	B	B	-
Chr11_21525690	699	C11-23	11	104	21525690	B	B	A	A	B	B	B	A	A	A	B	A	A	A	B	B	A	B	B	B	A	A	A	B	A	B	B	B	B	A	A	A	A	B	A	A	A	A	A	B	A	B	B	A
Chr11_21729902	700	C11-24	11	109.1	21729902	B	B	A	A	B	B	B	A	B	A	B	A	A	A	B	B	B	B	B	B	A	A	B	B	A	B	B	B	B	A	A	A	B	B	A	A	A	A	A	B	A	B	B	A
Chr11_22316100	701	C11-25	11	115	22316100	B	B	A	A	B	B	B	A	B	A	B	A	B	B	B	B	A	B	B	B	A	A	B	B	A	B	B	B	B	A	A	A	A	B	A	A	A	A	A	B	B	B	B	B
Chr11_22482392	702	C11-26	11	129.8	22482392	B	B	A	A	B	B	B	A	A	B	B	A	A	A	B	B	A	B	B	B	A	A	A	B	A	B	B	B	B	A	A	A	A	B	A	A	-	A	A	B	A	B	A	A
Chr11_22863933	703	C11-27	11	142.1	22863933	B	A	B	A	B	B	B	A	B	B	B	A	A	A	B	B	A	B	B	B	A	A	B	B	A	B	B	B	B	B	A	A	A	B	A	A	A	A	B	B	A	B	B	A
Chr11_22945189	704	C11-28	11	150.5	22945189	B	A	A	A	B	B	B	A	A	B	B	A	A	A	B	B	A	B	B	B	A	A	A	B	A	B	B	-	B	B	A	A	A	B	A	A	A	A	B	B	A	B	A	A
Chr11_23252622	705	C11-29	11	156.9	23252622	B	A	B	A	B	B	B	A	A	B	B	A	A	A	B	A	A	B	B	B	A	A	A	B	A	B	B	B	B	B	A	A	A	B	A	A	A	A	B	B	A	B	B	B
Chr11_23909739	706	C11-30	11	158.5	23909739	B	A	B	A	B	B	B	A	A	B	B	A	A	A	B	A	A	B	B	B	A	A	A	B	A	B	B	B	B	B	A	A	A	B	A	A	A	A	B	B	A	B	B	B
Chr11_24335591	707	C11-31	11	163	24335591	B	A	B	A	B	B	B	A	A	B	B	A	A	A	B	B	A	B	B	B	A	A	A	B	A	B	B	B	B	B	A	A	A	B	A	A	A	A	B	B	A	B	A	A
Chr11_25875824	708	C11-32	11	175.6	25875824	B	A	B	A	A	A	B	A	A	B	B	A	B	A	B	A	A	B	B	B	A	A	A	B	A	B	B	B	B	B	A	A	A	B	A	A	A	A	B	B	A	A	B	B
Chr11_26199225	709	C11-33	11	178.6	26199225	B	A	B	A	A	A	B	A	A	B	B	A	B	A	B	A	A	B	B	B	A	A	A	-	A	B	A	A	B	B	A	A	A	B	A	A	A	A	B	A	A	A	B	B
Chr11_26327060	710	C11-34	11	197.9	26327060	B	A	B	A	B	B	B	A	B	B	B	A	A	A	B	A	A	B	B	B	A	A	B	B	A	B	B	B	B	B	A	A	A	B	A	-	A	A	B	B	A	B	B	B
Chr11_26445537	711	C11-35	11	210.6	26445537	B	A	B	A	A	-	B	A	A	B	B	A	B	A	B	A	A	B	B	B	A	A	A	B	A	B	B	B	B	B	A	A	A	B	B	A	A	A	B	B	A	A	B	B
Chr11_26801246	712	C11-36	11	213.8	26801246	B	A	B	A	A	A	B	A	A	B	B	B	B	A	B	A	A	B	B	B	A	A	A	B	B	B	B	B	B	B	A	A	A	B	B	A	A	A	B	B	A	A	B	B
Chr11_28127505	713	C11-37	11	217.1	28127505	B	A	B	A	A	A	B	A	A	B	B	B	B	A	B	A	A	B	B	B	A	A	A	B	B	B	B	B	B	B	A	B	A	A	B	A	A	A	B	A	A	A	B	B
Chr11_28917170	714	C11-38	11	220.4	28917170	B	B	B	A	A	A	B	A	A	B	B	B	B	A	B	A	A	B	B	B	A	A	A	B	B	B	B	A	B	B	A	B	A	B	B	A	A	A	B	A	A	A	B	B
Chr12_341764	715	C12-01	12	0	341764	A	A	A	A	B	B	A	A	B	-	B	A	A	B	B	A	B	B	A	A	A	A	A	A	A	B	A	A	A	B	A	B	B	B	B	-	B	A	A	B	A	A	A	B
Chr12_472110	716	C12-02	12	2.6	472110	A	A	A	A	B	B	A	A	B	-	B	A	B	B	B	A	B	B	A	A	A	A	A	A	A	B	A	A	A	B	A	B	B	B	B	-	B	A	A	-	A	A	A	B
Chr12_663254	717	C12-03	12	3.9	663254	A	A	A	A	B	B	A	A	B	A	B	A	B	B	B	A	B	B	A	A	A	A	A	A	A	B	A	A	A	B	A	B	B	B	B	A	B	B	A	A	A	A	A	B
Chr12_1076787	718	C12-04	12	6.2	1076787	A	A	A	A	A	B	A	A	B	A	B	A	B	A	B	A	A	B	A	A	A	A	A	A	A	B	A	A	A	-	A	B	B	B	B	A	B	B	A	-	A	A	A	B
Chr12_1977094	719	C12-05	12	17.4	1977094	A	B	A	A	A	B	A	A	B	B	B	B	B	A	A	A	A	B	B	A	A	A	A	A	A	B	A	A	A	A	A	B	B	B	A	B	A	A	A	B	A	A	A	B
Chr12_2196160	720	C12-06	12	23.8	2196160	A	A	A	A	A	B	A	A	B	A	B	B	B	A	B	A	A	B	B	A	A	A	A	A	A	B	A	A	A	-	A	B	B	B	B	A	B	B	A	-	A	A	A	B
Chr12_2460721	721	C12-07	12	30.9	2460721	A	B	A	A	A	B	A	A	B	B	B	B	B	A	A	A	A	B	B	A	A	A	A	A	A	B	A	A	A	A	A	B	B	B	A	B	A	A	A	B	A	A	A	B
Chr12_2607386	722	C12-08	12	34.8	2607386	A	B	A	A	-	B	A	A	B	B	B	B	B	A	A	A	A	B	B	A	A	A	A	A	A	B	A	A	A	A	A	B	A	B	A	B	A	A	A	B	A	A	A	B
Chr12_2684494	723	C12-09	12	36.4	2684494	A	B	A	A	A	B	B	A	B	B	B	B	B	A	A	A	A	B	B	A	A	A	A	A	A	B	A	A	A	A	B	B	A	B	A	B	A	A	A	B	A	A	A	B
Chr12_2737778	724	C12-10	12	38	2737778	A	B	A	A	A	B	B	A	B	B	B	B	B	A	A	A	A	B	B	A	A	A	A	A	A	B	A	A	A	A	B	B	A	B	A	B	A	A	A	B	A	A	A	B
Chr12_2954114	725	C12-11	12	38.5	2954114	A	B	A	A	A	B	B	A	B	B	B	B	B	A	A	A	A	B	B	A	A	A	A	A	A	B	A	A	A	A	B	B	A	B	A	B	A	A	A	B	A	A	A	B
Chr12_3057141	726	C12-12	12	40.1	3057141	A	B	A	A	A	B	B	A	B	B	B	B	B	A	A	A	A	B	B	A	A	A	A	A	A	B	A	A	A	A	A	B	A	B	A	B	A	A	A	B	A	A	A	B
Chr12_3670773	727	C12-13	12	41.7	3670773	A	B	A	A	A	B	B	A	B	B	B	B	B	A	A	A	A	B	B	A	A	A	A	A	A	B	A	A	A	A	A	B	A	B	A	B	A	A	A	B	A	A	A	B
Chr12_3758359	728	C12-14	12	43.8	3758359	A	B	A	A	A	B	B	A	B	B	B	B	B	A	B	A	A	B	B	A	A	A	A	A	A	B	A	A	A	A	A	B	A	B	A	B	A	A	A	B	A	A	A	B
Chr12_3800420	729	C12-15	12	44.3	3800420	A	B	A	A	A	B	B	A	B	B	B	B	B	A	B	A	A	B	B	A	A	A	A	A	A	B	A	A	A	A	A	B	A	B	A	B	A	A	A	B	A	A	A	B
Chr12_4062983	730	C12-16	12	44.8	4062983	A	B	A	A	A	B	B	A	B	B	B	B	B	A	B	A	A	B	B	A	A	A	A	A	A	B	A	A	A	A	A	B	A	B	A	-	A	A	A	B	A	A	A	B
Chr12_4084247	731	C12-17	12	45.8	4084247	A	B	A	A	A	B	B	A	B	B	B	B	B	A	B	A	A	B	B	A	A	A	A	A	A	B	B	A	A	A	A	B	A	B	A	B	A	A	A	B	A	A	A	B
Chr12_4466439	732	C12-18	12	46.8	4466439	A	B	A	A	A	B	B	A	B	B	B	B	B	A	B	A	A	B	B	A	A	A	A	A	A	B	B	A	A	A	A	B	A	B	A	B	A	A	A	B	A	A	A	B
Chr12_4491569	733	C12-19	12	48.4	4491569	A	B	A	A	A	B	B	A	B	A	B	B	B	A	B	A	A	B	B	A	A	A	A	A	A	B	B	A	A	A	A	B	A	B	A	-	A	A	A	B	A	A	A	B
Chr12_4561871	734	C12-20	12	50	4561871	A	B	A	A	-	B	B	A	B	A	B	B	B	A	B	A	A	B	B	A	A	A	A	A	A	B	B	A	A	-	A	B	A	A	A	B	A	A	A	B	A	A	A	B
Chr12_4601223	735	C12-21	12	51.6	4601223	A	B	A	A	A	B	B	A	B	A	B	B	B	A	B	A	A	B	B	B	A	A	A	A	A	B	B	A	A	A	A	B	A	A	A	B	A	A	A	B	A	A	A	B
Chr12_4662906	736	C12-22	12	53.2	4662906	A	B	A	A	A	B	B	A	B	A	B	B	B	A	B	A	A	B	B	B	A	A	A	A	A	B	B	A	A	A	A	B	A	A	A	B	A	A	A	B	A	A	A	B
Chr12_4891775	737	C12-23	12	54.2	4891775	A	B	A	A	A	B	B	A	B	A	B	B	B	A	B	A	A	B	B	B	A	A	A	A	A	B	B	A	A	A	A	B	A	A	A	B	A	A	A	B	A	A	A	B
Chr12_5004612	738	C12-24	12	58.7	5004612	A	B	A	A	A	B	B	A	B	A	A	A	B	A	B	A	A	B	B	B	A	A	A	A	A	B	B	A	A	A	A	B	A	A	A	A	A	A	A	A	A	A	A	B
Chr12_5205372	739	C12-25	12	63.2	5205372	A	B	A	A	A	B	B	A	B	A	B	B	B	A	B	A	A	B	B	B	A	A	A	A	A	B	B	A	A	A	A	B	A	A	A	B	A	A	A	B	A	A	A	B
Chr12_5596584	740	C12-26	12	64.8	5596584	A	B	A	A	A	B	B	A	B	-	B	B	B	A	B	A	A	B	B	B	A	A	A	A	A	B	B	A	A	A	A	B	A	A	A	B	A	A	A	B	A	A	A	B
Chr12_6185344	741	C12-27	12	71.8	6185344	A	B	A	A	B	B	B	A	B	A	B	B	B	A	B	A	A	B	B	B	B	-	A	A	A	B	B	A	A	B	A	B	A	A	A	B	-	A	A	B	A	A	A	B
Chr12_6860919	742	C12-28	12	75.7	6860919	A	B	A	A	A	B	B	A	B	A	B	B	B	A	B	A	A	B	B	B	A	A	A	A	A	B	B	A	A	A	A	B	A	A	A	B	A	A	A	B	A	A	A	B
Chr12_6982101	743	C12-29	12	77.5	6982101	A	B	A	A	A	B	B	A	B	A	B	B	B	A	B	A	A	B	B	B	A	A	A	A	A	B	B	A	A	A	A	A	A	A	A	B	A	A	A	B	A	A	A	B
Chr12_7111730	744	C12-30	12	79.9	7111730	A	B	A	A	A	B	B	A	B	A	B	B	B	A	B	A	A	B	B	B	A	A	A	A	B	B	B	A	A	A	A	A	A	A	A	B	A	A	A	B	A	A	A	B
Chr12_7412745	745	C12-31	12	81.5	7412745	A	B	A	A	A	B	B	A	B	A	B	B	B	A	B	A	A	B	B	B	A	A	A	A	B	B	B	A	A	A	A	A	A	A	A	B	A	A	A	B	A	A	A	B
Chr12_7510197	746	C12-32	12	83.1	7510197	A	B	A	A	A	B	B	A	B	A	B	B	B	A	B	A	A	B	B	B	A	A	A	A	B	B	B	A	A	A	A	A	A	A	A	B	A	A	A	B	A	B	A	B
Chr12_9182211	747	C12-33	12	85.8	9182211	A	B	A	A	A	B	B	A	B	A	B	B	B	A	B	A	A	B	B	B	A	A	A	A	B	B	B	A	A	A	A	A	A	B	A	B	A	A	A	B	A	B	A	B
Chr12_9210377	748	C12-34	12	86.8	9210377	A	B	A	A	A	B	A	A	B	A	B	B	B	A	B	A	A	B	B	B	A	A	A	A	B	B	B	A	A	A	A	A	A	B	A	B	A	A	A	B	A	B	A	B
Chr12_9370064	749	C12-35	12	87.8	9370064	A	B	A	A	A	B	A	A	B	A	B	B	B	A	B	A	A	B	B	B	A	A	A	A	B	A	B	A	A	A	A	A	A	B	A	B	A	A	A	B	A	B	A	B
Chr12_9495109	750	C12-36	12	90.5	9495109	A	B	A	A	A	B	B	A	B	A	B	B	B	A	B	A	A	B	B	B	A	A	A	A	B	B	B	A	A	A	A	A	A	B	A	B	A	A	A	B	A	B	A	B
Chr12_9538201	751	C12-37	12	93.2	9538201	A	B	A	A	A	B	A	A	B	A	B	B	B	A	B	A	A	B	B	B	A	A	A	A	-	A	B	A	A	A	A	A	A	A	A	B	A	A	A	B	A	-	A	B
Chr12_10758208	752	C12-38	12	94.2	10758208	A	B	A	A	A	B	A	A	B	A	B	B	B	A	B	A	A	B	B	B	A	A	A	A	B	A	B	A	A	A	A	A	A	B	A	B	A	A	A	B	A	B	A	B
Chr12_12888253	753	C12-39	12	96.9	12888253	A	-	A	A	A	-	A	A	B	A	B	-	B	A	-	A	A	B	B	B	A	A	A	A	B	A	B	A	A	A	A	A	A	-	A	-	A	A	A	-	A	B	A	B
Chr12_13282358	754	C12-40	12	100.4	13282358	A	B	A	A	A	B	A	A	B	A	A	-	B	A	B	A	A	-	-	B	A	A	A	A	B	A	-	A	A	A	A	A	A	B	A	B	A	A	A	B	A	-	A	B
Chr12_15658311	755	C12-41	12	106.6	15658311	A	B	A	A	B	B	A	A	B	A	B	B	B	A	B	A	A	B	B	B	B	A	A	A	B	A	B	A	A	B	A	A	A	B	A	B	A	A	A	B	A	B	A	B
Chr12_16989095	756	C12-42	12	109.5	16989095	A	B	A	A	B	B	A	A	B	A	B	B	B	A	B	A	A	B	B	B	-	A	A	A	B	A	B	A	A	-	A	A	A	B	A	B	A	A	A	B	A	B	A	B
Chr12_17568583	757	C12-43	12	113.7	17568583	A	B	A	A	A	B	A	A	B	A	B	B	B	A	B	A	A	B	B	B	A	A	A	A	B	A	B	A	A	B	A	A	A	B	A	B	B	A	A	B	A	B	A	B
Chr12_17792576	758	C12-44	12	114.2	17792576	A	B	A	A	A	B	A	A	B	A	B	B	B	A	B	A	A	B	B	B	A	A	A	A	B	A	B	A	A	B	A	A	A	B	A	B	B	A	A	B	A	B	A	B
Chr12_17899850	759	C12-45	12	118.6	17899850	A	B	A	A	B	B	A	A	B	A	B	B	B	A	B	A	A	B	B	B	B	-	A	A	B	A	B	A	A	B	A	B	A	B	A	B	B	A	A	B	A	B	A	B
Chr12_18076826	760	C12-46	12	119.2	18076826	A	B	A	A	B	B	A	A	B	A	B	B	B	A	B	A	A	B	B	B	B	A	A	A	B	A	B	A	A	B	A	B	A	B	A	B	B	A	A	B	A	B	A	B
Chr12_18170232	761	C12-47	12	123.7	18170232	A	B	A	B	A	B	A	A	B	A	B	B	B	A	B	A	A	B	B	B	A	A	A	A	B	A	B	A	A	B	A	B	B	B	A	B	B	A	A	B	A	B	A	B
Chr12_18284689	762	C12-48	12	124.7	18284689	A	B	A	B	A	B	A	A	B	A	B	B	B	A	B	A	A	B	B	B	A	A	A	A	B	A	B	A	A	B	A	B	B	B	A	B	B	A	A	B	A	B	A	B
Chr12_18395203	763	C12-49	12	125.7	18395203	A	B	A	B	A	B	A	A	B	A	B	B	B	A	B	A	A	B	B	B	A	A	A	A	B	A	B	A	A	B	A	B	B	B	A	B	B	A	A	B	A	B	A	B
Chr12_18457805	764	C12-50	12	126.7	18457805	A	B	A	B	A	B	A	A	B	A	B	B	B	A	B	A	A	B	B	B	A	A	A	A	B	A	B	A	A	B	A	B	B	B	B	B	B	A	A	B	A	B	A	B
Chr12_18848241	765	C12-51	12	130	18848241	A	B	A	B	A	B	A	A	B	A	B	B	B	A	B	A	A	B	B	B	A	A	A	A	B	A	B	A	B	B	A	B	B	B	B	B	B	A	A	B	A	B	A	B
Chr12_19057091	766	C12-52	12	131.6	19057091	A	B	A	B	A	B	A	A	B	A	B	B	B	A	B	A	A	B	B	B	A	A	A	A	B	A	B	A	B	B	A	B	B	B	B	B	B	A	A	B	A	B	A	B
Chr12_19135382	767	C12-53	12	135.5	19135382	A	B	A	B	A	B	A	A	B	A	B	B	B	A	B	A	A	B	B	B	A	A	A	A	B	A	B	-	B	B	A	B	B	B	B	B	B	A	A	B	A	B	A	B
Chr12_19179407	768	C12-54	12	137.1	19179407	A	B	A	B	A	B	A	A	B	A	B	B	B	A	B	A	A	B	B	B	A	A	A	A	B	A	B	A	B	B	A	B	B	B	B	B	B	A	A	B	A	B	A	B
Chr12_19420247	769	C12-55	12	140.4	19420247	A	B	A	B	A	B	A	A	B	A	B	B	B	A	B	A	A	B	A	B	A	A	A	A	B	A	B	-	B	B	A	B	B	B	B	B	B	A	A	B	A	B	A	B
Chr12_20271524	770	C12-56	12	140.9	20271524	A	B	A	B	A	B	A	A	B	A	B	B	B	A	B	A	A	B	A	B	A	A	A	A	B	A	B	A	B	B	A	B	B	B	B	B	B	A	A	B	A	B	A	B
Chr12_20751865	771	C12-57	12	144.2	20751865	A	B	A	B	A	B	A	A	B	B	B	B	A	A	B	A	A	B	A	B	A	A	A	A	B	A	B	A	B	B	A	B	A	B	B	B	B	A	A	B	A	B	A	B
Chr12_21084377	772	C12-58	12	149.9	21084377	A	B	A	B	A	B	A	A	B	A	B	-	A	A	B	A	A	B	A	B	A	A	A	A	B	A	B	A	B	A	A	B	B	B	B	A	B	A	A	A	A	B	A	B
Chr12_21907814	773	C12-59	12	152.6	21907814	A	B	A	B	A	B	A	A	B	A	B	B	A	A	B	A	A	B	A	B	A	A	A	A	B	A	B	A	B	B	A	B	B	B	B	B	B	A	A	B	A	B	A	B
Chr12_22128367	774	C12-60	12	157.1	22128367	A	B	A	B	A	B	A	A	B	A	B	B	A	A	B	A	A	B	A	B	A	A	A	A	B	A	B	A	B	A	A	B	B	B	B	A	B	A	A	A	A	B	A	B
Chr12_22517951	775	C12-61	12	163.5	22517951	A	B	A	B	A	B	A	A	B	A	B	B	A	A	B	A	A	B	A	B	A	A	A	A	B	A	B	A	B	B	A	B	B	B	B	B	B	A	A	B	A	B	A	B
Chr12_22938627	776	C12-62	12	166.7	22938627	A	B	A	B	A	B	A	-	B	B	B	B	A	A	B	A	A	B	A	B	A	A	A	A	B	A	-	-	B	B	A	B	A	B	B	B	B	A	B	B	A	B	A	B
Chr12_23610727	777	C12-63	12	170.6	23610727	A	B	A	A	A	B	A	-	B	B	B	B	A	A	B	A	A	B	A	B	A	A	A	A	B	A	-	B	B	B	A	B	A	B	A	B	B	A	B	B	B	B	A	B
Chr12_23953730	778	C12-64	12	177.6	23953730	A	B	A	A	A	B	A	B	B	B	B	B	A	B	B	A	A	B	A	B	A	A	A	A	B	B	A	B	B	B	A	B	A	B	A	A	B	A	B	B	B	B	A	B
Chr12_24820223	779	C12-65	12	180.4	24820223	A	B	A	A	A	B	A	-	B	B	B	B	A	B	B	A	A	B	A	B	A	A	A	A	B	B	A	B	B	-	A	B	A	B	A	A	B	A	A	B	B	B	A	B
Chr12_25303513	780	C12-66	12	193.2	25303513	A	A	A	A	A	A	A	-	B	B	B	B	A	B	B	B	B	B	A	B	A	B	A	A	A	B	A	A	B	B	A	B	A	B	A	A	B	A	A	B	B	A	A	B
Chr12_25787916	781	C12-67	12	198.7	25787916	B	-	A	-	A	A	A	-	B	B	B	B	A	A	B	B	B	B	B	B	A	B	A	A	A	B	A	A	B	B	A	B	A	B	B	A	B	B	A	B	B	A	A	B
Chr12_26345496	782	C12-68	12	203.1	26345496	B	A	A	-	A	A	A	A	B	B	B	B	A	A	B	A	B	B	B	B	A	B	A	A	A	B	A	A	B	-	A	A	A	B	B	A	B	B	A	B	B	A	A	B
Chr12_26983057	783	C12-69	12	208.8	26983057	B	A	A	B	A	A	A	A	B	A	B	B	A	A	B	A	B	B	B	B	B	B	B	A	B	B	A	A	B	A	A	A	A	B	B	A	B	B	A	B	B	A	A	B
Chr12_27193355	784	C12-70	12	210.4	27193355	B	A	A	B	A	A	A	A	B	A	B	B	A	A	B	A	B	B	B	B	B	B	B	A	B	B	A	A	B	A	A	A	A	B	B	A	B	B	A	B	B	A	A	B
Chr12_27302346	785	C12-71	12	213.2	27302346	B	A	A	-	A	A	A	A	B	A	B	B	A	A	B	A	B	B	B	B	B	B	B	A	B	B	A	A	B	A	A	A	A	B	B	A	B	A	A	B	B	A	A	B
[truncated: 54 more columns]
